# Supplementary material for: Urban Power Line Corridors as Novel Habitats for Grassland and Alien Plant Species in South-Western Finland
Source: PLoS One. 2015 Nov 13;10(11):e0142236. doi: 10.1371/journal.pone.0142236 (PMC4643934; doi:10.1371/journal.pone.0142236)
Supplement: S1 Table — (CSV) [file pone.0142236.s001.csv]

								Species coverage on plots
Scientific name	Conservation status	Grassland species	Alien species	Ellenb. light	Ellenb. moisture	Ellenb. reaction	Ellenb. nitrogen	1	2	3	4	5	6	7	8	9	10	11	12	13	14	15	16	17	18	19	20	21	22	23	24	25	26	27	28	29	30	31	32	33	34	35	36	37	38	39	40	41	42
Acer platanoides				4	-	-	-	1	0	0	2	0	5	2	0	1	4	3	0	2	0	3	4	8	2	0	5	5	0	0	3	2	3	2	0	3	0	0	2	0	0	2	2	3	3	0	2	7	3
Acer pseudoplatanus			Invasive	4	6	-	7	0	0	0	0	0	0	0	0	0	0	0	0	0	0	0	0	0	0	0	0	2	0	0	0	0	0	0	0	0	0	0	0	0	0	0	0	0	0	0	0	0	0
Acer tataricum ssp. ginnala			Indifferent	-	-	-	-	0	0	0	0	0	0	0	0	0	0	0	2	0	0	0	0	0	0	0	0	0	0	0	0	0	0	0	0	0	0	0	0	0	0	0	0	0	0	0	0	0	0
Achillea millefolium		Common		8	4	-	5	0	1	3	3	0	4	3	3	4	0	0	6	5	5	0	5	4	0	3	2	0	3	2	3	0	2	0	0	3	0	4	4	4	0	5	0	6	3	0	1	4	0
Achillea ptarmica				8	8	4	2	0	0	0	0	0	0	0	0	0	0	0	0	4	4	0	0	0	2	2	1	2	0	0	0	0	1	0	0	3	0	2	0	0	1	2	1	0	0	0	0	0	1
Acorus calamus			Indifferent	8	10	7	7	0	0	0	0	0	0	0	0	0	0	0	0	0	0	0	0	0	0	0	0	0	0	0	0	0	0	0	0	0	0	0	0	0	0	0	0	0	0	0	0	0	0
Aegopodium podagraria				5	6	7	8	0	0	8	0	0	0	0	5	6	0	5	0	7	0	0	0	0	2	3	0	0	0	0	0	0	4	2	0	0	0	2	0	1	0	0	0	0	0	0	0	0	0
Aethusa cynapium				6	5	8	6	0	0	0	0	0	0	0	0	0	0	0	0	0	0	0	0	0	0	0	0	0	0	0	0	0	0	0	0	0	0	0	0	0	0	0	0	0	0	0	0	0	0
Agrostis sp.				8	6	4	4	0	0	4	4	3	5	4	5	5	2	3	5	5	6	6	6	2	3	3	3	3	3	2	3	3	0	4	4	2	3	6	2	3	3	3	3	4	3	3	3	4	2
Alchemilla sp.		Common		7	6	5	4	0	0	0	3	0	0	0	0	0	0	0	0	2	0	0	0	2	2	5	2	2	0	0	0	2	4	0	2	1	0	0	2	0	0	0	0	0	0	0	0	0	0
Alisma plantago-aquatica				7	10	-	8	0	0	0	0	0	0	0	0	0	0	0	0	0	0	0	0	0	0	0	0	0	0	0	0	0	0	0	0	0	0	0	0	0	0	0	3	0	0	0	3	0	1
Alliaria petiolata				5	5	7	9	0	0	3	0	0	0	0	0	0	0	0	0	0	0	0	0	0	0	0	1	0	0	0	2	0	2	1	0	0	0	0	0	0	0	0	0	0	1	0	0	0	0
Allium oleraceum		Indicator		7	3	7	4	0	0	0	0	0	0	0	0	0	0	0	0	0	0	0	2	0	0	0	0	0	0	0	0	0	0	0	0	0	0	0	0	0	0	0	0	0	0	0	0	0	0
Allium schoenoprasum		Indicator		7	-	7	2	0	0	0	0	0	0	0	1	0	0	0	0	0	0	0	0	0	0	0	0	1	0	0	0	0	0	0	0	0	0	0	0	0	0	0	0	0	0	0	0	0	0
Alnus glutinosa				5	9	6	-	0	0	0	0	0	0	0	0	0	0	3	0	0	0	0	0	0	0	0	0	0	0	0	0	0	0	0	0	0	0	0	0	0	0	0	0	0	3	0	0	0	0
Alnus incana				6	7	8	-	0	0	0	0	0	0	0	0	0	0	0	0	0	0	0	0	0	0	0	0	0	0	0	0	0	0	0	0	0	0	0	0	0	0	0	0	0	0	0	0	0	0
Alopecurus geniculatus				9	8	7	7	0	0	0	0	0	0	0	0	0	0	0	0	0	0	0	0	0	0	0	0	0	0	0	0	0	0	0	0	0	0	0	0	0	0	0	0	0	0	0	0	0	0
Alopecurus pratensis		Common		6	6	6	7	0	0	4	0	0	5	0	7	0	0	0	4	6	6	8	8	6	3	6	3	7	9	7	7	6	5	0	6	4	0	8	8	6	6	6	3	3	5	0	6	5	7
Amelanchier confusa			Indifferent	-	-	-	-	0	0	0	2	0	0	0	0	0	0	0	0	0	0	0	0	0	0	0	0	0	0	0	0	0	0	0	0	0	0	0	0	0	0	0	0	0	0	0	0	0	0
Amelanchier spicata			Invasive	-	-	-	-	2	0	1	3	2	6	5	3	3	0	0	0	0	0	0	0	0	0	0	0	2	0	3	0	4	6	2	3	0	3	0	0	1	0	0	0	0	0	0	0	0	0
Anemone nemorosa		Common		-	5	-	-	0	4	5	5	3	4	0	0	5	8	6	3	0	1	0	0	0	3	2	2	6	0	0	0	3	4	0	3	5	0	0	0	5	0	0	0	0	0	0	0	0	2
Angelica sylvestris		Common		7	8	-	4	0	0	0	0	0	0	0	5	0	0	0	3	3	0	0	0	0	0	0	0	0	3	0	0	2	0	0	0	2	0	3	0	2	0	0	0	0	2	0	0	0	2
Antennaria dioica	NT, RT	Indicator		8	4	3	2	0	0	0	0	0	0	0	0	0	0	0	0	0	0	0	0	0	0	0	0	0	0	0	0	0	0	0	0	0	0	0	0	0	0	0	0	0	0	0	0	0	0
Anthoxanthum odoratum		Common		-	-	5	-	0	0	2	7	2	0	0	0	1	0	0	0	0	0	0	0	0	1	0	0	0	0	0	0	0	5	1	0	1	0	0	0	0	0	6	0	2	0	2	0	3	0
Anthriscus sylvestris		Common		7	5	-	8	0	0	2	0	0	4	0	5	4	3	0	3	7	8	7	5	5	3	6	3	6	9	0	4	2	3	0	4	3	0	6	2	2	3	5	2	0	2	0	5	4	6
Aquilegia vulgaris			Indifferent	6	4	7	4	0	0	0	0	0	0	0	0	0	0	0	1	0	0	0	0	0	0	0	0	0	0	0	0	0	0	0	0	0	0	0	0	0	0	0	0	0	0	0	0	0	0
Arabidopsis suecica		Common		-	-	-	-	0	0	0	0	0	0	0	0	0	0	0	0	0	0	0	0	0	0	0	0	0	0	0	0	0	0	0	0	0	0	0	0	0	0	0	0	0	1	0	0	0	0
Arabidopsis thaliana		Common		6	4	4	4	0	0	0	0	1	0	0	0	0	0	0	0	0	0	0	0	0	0	0	0	0	0	0	0	0	0	0	0	0	0	0	0	0	0	2	0	3	0	0	0	0	0
Arabis glabra		Indicator		6	3	8	5	0	0	0	0	0	0	0	0	0	1	0	0	0	0	0	2	0	0	0	0	0	0	0	0	2	0	0	0	0	0	0	0	0	0	3	0	0	0	0	0	0	0
Arctium tomentosum				8	5	8	9	0	0	0	0	0	0	0	4	0	0	0	0	2	4	0	0	3	0	0	0	0	3	0	2	0	1	0	0	0	0	0	0	0	0	0	0	0	0	0	0	0	0
Arctostaphylos uva-ursi		Common		6	3	-	2	4	0	0	0	0	0	0	0	0	0	0	0	0	0	0	0	0	0	0	0	0	0	0	0	0	0	0	0	0	0	0	0	0	0	0	0	0	0	0	0	0	0
Arenaria serpyllifolia		Indicator		8	4	7	-	0	0	0	0	0	0	0	0	0	0	0	0	0	0	0	0	0	0	0	0	0	0	0	0	0	0	0	0	0	0	0	0	0	0	0	0	2	0	0	0	0	0
Aronia x prunifolia			Indifferent	-	-	-	-	0	0	0	2	0	0	0	1	3	0	0	0	0	0	0	0	0	0	0	0	0	0	0	2	0	0	0	0	0	1	0	0	0	0	0	0	0	0	1	0	0	0
Artemisia campestris		Indicator		9	2	5	2	0	0	0	0	0	0	0	0	0	0	0	0	0	0	0	0	0	0	0	0	0	0	0	0	0	0	0	0	0	0	0	0	0	0	0	0	2	0	0	0	0	0
Artemisia vulgaris				7	6	-	8	0	0	1	0	0	0	0	7	2	0	0	0	4	3	4	4	5	0	2	2	0	1	0	3	3	0	1	0	2	0	3	2	0	2	0	2	0	3	0	5	0	5
Athyrium filix-femina				3	7	-	6	0	0	0	0	0	0	0	0	0	5	6	4	0	0	0	0	0	2	1	0	2	0	0	0	3	0	0	0	1	0	0	0	0	0	0	0	0	0	0	0	0	4
Barbarea stricta				8	7	7	8	0	0	0	0	0	0	0	0	0	0	0	0	0	0	0	0	0	0	0	0	0	0	0	0	0	0	0	0	0	0	2	0	0	0	0	2	0	0	0	0	0	1
Barbarea vulgaris		Common		8	6	-	6	0	0	0	0	0	0	0	0	0	0	0	1	0	0	0	0	1	0	0	0	0	1	0	2	0	0	0	0	0	0	0	0	0	0	0	0	0	0	0	0	0	0
Bergenia cordifolia			Indifferent	-	-	-	-	0	0	0	0	0	0	0	0	0	0	0	0	0	0	0	0	0	0	0	0	1	0	0	0	0	0	0	0	0	0	0	0	0	0	0	0	0	0	0	0	0	0
Berteroa incana			Indifferent	9	3	6	4	0	0	0	0	0	0	0	0	0	0	0	0	0	0	0	0	0	0	0	0	0	0	0	0	0	0	0	0	0	0	0	0	0	0	0	0	3	0	0	0	0	0
Betula pendula				7	-	-	-	4	3	4	4	3	2	6	2	4	0	4	3	0	0	0	5	8	6	5	4	3	0	6	4	5	3	4	0	4	4	0	4	9	7	5	6	0	6	4	5	5	5
Betula pubescens				7	8	3	3	2	2	0	0	0	3	0	3	4	3	0	2	3	0	6	0	0	4	0	0	4	1	3	0	0	1	0	2	0	0	0	0	5	4	0	3	0	0	4	5	4	0
Bidens tripartita				8	9	-	8	0	0	3	0	0	0	0	0	0	0	0	0	0	0	0	0	0	0	0	0	0	0	0	0	0	0	0	0	0	0	0	0	0	0	0	0	0	0	0	0	0	0
Bromus hordeaceus		Indicator		7	-	-	3	0	0	0	0	0	0	0	0	0	0	0	0	0	0	0	0	0	0	0	0	0	0	0	0	0	0	0	0	0	0	0	0	0	0	0	0	5	0	0	0	0	0
Bunias orientalis			Indifferent	7	5	8	5	0	0	0	0	0	0	0	0	0	0	0	0	3	0	0	0	0	0	0	0	0	0	0	3	0	0	0	2	0	0	0	0	0	0	0	0	0	0	0	0	0	0
Calamagrostis arundinacea				6	5	4	5	0	5	3	0	4	0	0	0	4	2	2	0	0	0	0	0	0	0	0	1	0	0	0	2	0	1	7	0	4	0	0	0	0	0	0	0	0	0	0	0	2	0
Calamagrostis canescens				6	9	6	5	0	0	0	0	0	0	0	0	0	0	4	3	0	0	0	0	0	0	0	0	0	0	0	0	3	0	0	0	0	0	0	0	0	0	0	0	0	0	0	0	0	0
Calamagrostis epigejos		Common		7	-	-	6	0	0	0	0	0	0	0	0	0	2	0	6	5	0	0	0	0	0	0	5	0	0	3	0	0	0	0	0	0	0	0	0	0	0	2	0	0	2	4	0	3	0
Calamagrostis purpurea				7	8	-	3	0	0	8	0	0	0	0	1	3	0	0	0	0	0	0	0	0	0	0	0	0	0	0	0	0	0	0	0	0	0	0	0	0	0	0	0	0	3	0	2	0	0
Callitriche sp.				7	11	6	5	0	0	0	0	0	0	0	0	0	0	0	0	0	0	0	0	0	0	0	0	0	0	0	0	0	0	0	0	0	0	0	0	0	0	0	5	0	0	0	1	0	1
Calluna vulgaris		Common		8	-	1	1	4	4	0	3	4	4	6	0	3	0	0	0	0	0	0	0	0	0	0	0	0	0	0	0	0	0	3	0	0	6	0	0	2	0	2	0	0	0	4	0	0	0
Caltha palustris				7	9	-	6	0	0	0	0	0	0	0	0	0	0	0	0	0	0	0	0	0	0	0	0	0	0	0	0	0	0	0	0	0	0	0	0	0	0	0	0	0	0	0	0	0	4
Calystegia sepium			Invasive	8	6	7	9	0	0	0	0	0	0	0	0	0	4	0	0	1	0	0	0	0	0	0	3	0	0	0	0	0	0	0	0	0	0	0	0	0	0	0	0	0	0	0	0	0	0
Campanula glomerata 'Speciosa'			Indifferent	-	-	-	-	0	0	0	0	0	0	0	0	0	0	0	0	0	0	0	0	0	0	0	0	0	0	0	0	0	0	0	0	0	0	0	0	0	0	0	0	0	0	0	0	0	0
Campanula patula		Common		8	5	7	5	0	0	0	0	0	0	0	0	2	0	0	0	0	2	0	0	0	0	0	0	0	0	0	0	0	0	0	0	0	0	0	0	1	0	2	0	0	0	0	0	0	0
Campanula persicifolia		Common		5	4	8	3	0	1	4	4	1	4	0	0	3	0	0	0	0	0	0	0	0	1	0	1	0	0	0	0	1	0	1	0	1	0	0	0	0	0	2	0	0	0	0	0	4	0
Campanula rapunculoides				6	4	7	4	0	0	0	0	0	0	0	4	0	0	0	4	2	0	4	0	0	0	0	3	0	0	0	1	0	0	1	0	0	0	0	0	0	0	0	0	0	0	0	0	0	0
Campanula rotundifolia		Common		7	-	-	2	0	0	0	3	0	0	0	0	0	0	0	0	0	0	0	0	0	0	0	0	0	0	0	0	1	0	0	0	0	0	0	0	0	0	1	0	1	0	0	2	2	0
Capsella bursa-pastoris				7	5	-	6	0	0	0	0	0	0	0	0	0	0	0	0	0	0	0	0	0	0	0	0	0	0	0	0	0	0	0	0	0	0	1	0	0	0	0	0	1	0	0	0	0	0
Cardamine pratensis				4	6	-	-	0	0	0	0	0	0	0	0	0	0	0	0	0	0	0	0	0	0	0	0	0	0	0	0	0	0	0	0	0	0	0	0	0	0	0	2	0	0	0	0	0	0
Carduus crispus				7	6	7	9	0	0	0	0	0	0	0	3	0	2	0	3	3	4	0	3	1	1	1	0	0	2	0	2	0	0	0	0	1	0	5	0	0	1	0	0	0	0	0	0	0	0
Carex acuta				7	9	6	4	0	0	0	0	0	0	0	0	0	0	0	0	0	0	0	0	0	5	0	0	0	3	0	0	2	2	0	7	0	0	4	0	0	3	0	0	0	0	0	0	0	0
Carex brunnescens				9	9	3	1	0	0	0	0	0	0	0	0	0	0	0	0	0	0	0	0	0	0	0	0	0	0	0	0	0	0	0	0	0	0	0	0	0	0	0	0	0	0	0	0	0	0
Carex canescens				7	9	4	2	0	0	0	0	0	0	0	5	0	0	2	0	0	0	0	0	0	5	0	0	4	0	0	0	3	1	0	3	0	1	0	0	0	2	0	2	0	0	0	0	0	0
Carex digitata		Common		3	5	-	4	0	3	0	2	1	3	2	0	3	0	0	0	0	0	0	0	0	0	0	2	0	0	0	0	0	0	0	0	0	0	0	0	0	0	0	0	0	0	0	0	0	0
Carex disticha				8	9	8	5	0	0	0	0	0	0	0	5	0	0	0	0	0	0	0	0	0	0	0	0	0	0	0	0	0	0	0	0	0	0	0	0	0	0	0	0	0	0	0	0	0	0
Carex echinata				8	8	3	2	0	0	0	0	0	0	0	0	0	0	0	0	0	0	0	0	0	0	0	0	0	0	0	0	0	0	0	0	0	0	0	0	0	0	0	0	0	0	0	0	0	0
Carex globularis				-	-	-	-	0	0	0	0	0	0	0	0	0	0	0	0	0	0	0	0	0	0	0	0	0	0	0	0	0	0	0	0	0	0	0	0	0	0	0	0	0	0	0	0	0	0
Carex muricata		Indicator		7	4	6	4	0	0	0	0	0	0	0	0	0	0	0	0	0	0	0	0	0	0	0	4	0	0	0	0	1	0	0	0	0	0	0	0	0	0	0	0	0	0	0	0	0	0
Carex nigra		Common		8	8	3	2	0	0	0	0	0	0	0	4	0	0	0	0	0	0	2	0	0	2	0	0	3	0	0	0	0	2	0	0	0	5	0	0	0	0	0	0	3	0	3	0	0	0
Carex ovalis		Common		7	7	3	3	0	0	0	0	0	0	0	0	0	0	0	0	0	0	0	0	0	0	0	0	0	0	0	0	0	0	0	0	0	2	0	0	0	1	0	0	0	0	0	0	0	0
Carex pallescens		Common		7	6	4	3	0	0	0	1	0	0	0	3	0	0	0	0	0	0	0	0	2	0	0	0	3	0	0	0	0	2	0	2	3	0	0	2	1	0	0	0	0	0	0	0	2	0
Carex pilulifera		Indicator		5	5	3	3	0	0	0	1	0	0	0	0	0	0	0	0	0	0	0	0	0	0	0	0	0	0	0	0	0	0	0	0	0	2	0	0	1	0	1	0	0	0	4	0	0	0
Carex pseudocyperus				7	9	6	5	0	0	0	0	0	0	0	0	0	0	0	0	0	0	0	0	0	0	0	0	0	0	0	0	0	0	0	0	0	0	0	0	0	0	0	0	0	0	0	0	0	4
Carex rostrata				9	10	3	3	0	0	0	0	0	0	0	0	0	0	0	0	0	0	0	0	0	0	0	0	0	0	0	0	0	0	0	0	0	0	0	0	0	0	0	0	0	0	0	0	0	0
Carex sp.				-	-	-	-	0	0	0	0	0	1	1	0	1	0	0	1	0	0	0	0	0	0	0	0	0	0	0	0	0	0	0	0	0	0	0	0	0	0	0	0	0	0	0	0	0	0
Carex spicata		Indicator		7	4	6	4	0	0	0	0	0	0	0	0	0	0	0	0	0	0	0	1	0	0	0	0	0	0	0	0	0	0	0	0	0	0	0	0	0	0	0	0	0	0	0	0	0	0
Carex vaginata		Common		8	9	-	2	0	0	0	1	0	0	0	0	0	0	0	0	0	0	0	0	0	0	0	0	0	0	0	0	0	0	0	0	0	0	0	0	0	0	0	0	0	0	0	0	0	0
Carex vesicaria				7	9	6	5	0	0	0	0	0	0	0	0	0	0	0	0	0	0	0	0	0	0	0	0	0	0	0	0	0	0	0	3	0	0	3	0	0	2	0	3	0	0	0	0	0	0
Centaurea jacea		Common		7	-	-	-	0	0	0	0	0	0	0	0	0	0	0	0	0	0	0	5	4	2	3	0	0	2	0	0	0	4	0	0	1	0	2	4	2	0	4	1	2	0	0	3	3	0
Centaurea montana			Indifferent	6	5	7	6	0	0	0	0	0	0	0	1	0	0	0	0	0	0	0	0	0	0	0	4	0	0	0	0	0	0	0	0	0	0	0	0	0	0	0	0	0	0	0	0	0	0
Cerastium arvense			Indifferent	8	4	6	4	0	0	0	0	0	0	0	0	0	0	0	0	0	0	0	0	0	0	0	0	0	0	0	0	0	0	0	0	1	0	0	0	0	0	0	0	0	0	0	0	0	0
Cerastium fontanum		Common		6	5	-	5	0	0	0	0	0	0	0	0	0	0	0	2	2	1	0	1	0	1	0	0	0	0	1	0	0	0	1	0	0	0	0	1	0	0	0	2	3	2	0	0	0	0
Chelidonium majus				6	5	-	8	0	0	3	0	0	2	0	0	0	5	0	1	0	0	0	5	0	0	0	0	0	0	0	1	0	2	0	0	0	0	0	0	0	0	0	0	0	0	0	0	0	0
Chenopodium album				-	4	-	7	0	0	0	0	0	0	0	0	0	0	0	0	0	0	0	0	0	0	0	0	0	0	0	0	0	0	0	0	0	0	1	0	0	0	0	0	0	1	0	0	0	0
Cirsium arvense				8	-	-	7	0	0	0	0	0	0	0	5	3	0	0	3	4	5	3	0	3	3	2	3	1	4	2	3	4	1	0	2	2	0	6	2	1	0	1	1	0	2	0	3	2	3
Cirsium helenioides		Common		7	8	5	6	0	0	0	0	0	0	0	0	0	0	0	0	0	0	0	0	0	0	0	0	0	0	0	0	0	0	0	0	0	0	0	0	0	0	0	0	0	0	0	0	0	0
Cirsium palustre		Common		7	8	4	3	0	0	0	0	0	0	0	0	0	0	4	0	0	0	0	0	0	3	0	0	0	0	0	0	0	0	0	0	0	0	0	0	0	3	0	0	0	0	0	0	0	0
Cirsium vulgare		Common		8	5	7	8	0	0	0	0	0	0	0	0	0	0	0	0	0	0	0	0	0	0	0	0	0	0	0	0	0	0	0	0	0	0	0	0	0	0	0	0	0	0	0	0	0	0
Convallaria majalis				5	4	-	4	2	8	5	7	8	6	0	1	7	6	1	0	0	0	0	0	4	3	2	3	2	0	0	0	3	4	3	6	2	2	0	1	1	0	0	0	0	0	2	0	3	0
Conyza canadensis			Invasive	8	4	-	5	0	0	0	0	0	0	0	0	0	0	0	0	0	0	0	0	0	0	0	0	0	0	0	0	0	0	0	0	0	0	0	0	0	0	0	0	0	0	0	0	0	0
Cornus alba ssp. alba			Invasive	-	-	-	-	0	0	0	0	0	0	0	0	0	0	0	0	0	0	0	0	0	0	0	0	3	0	0	0	0	0	0	0	0	0	0	0	0	0	0	0	0	0	0	0	0	0
Cornus alba ssp. stolonifera			Invasive	-	-	-	-	0	0	0	0	0	0	0	0	0	0	0	0	0	0	4	0	0	0	0	0	3	0	2	0	0	0	0	0	0	0	0	0	0	0	0	0	0	0	0	0	0	0
Corydalis nobilis			Indifferent	-	-	-	-	0	0	0	0	0	0	0	0	0	0	0	0	0	0	0	0	0	0	0	2	0	0	0	0	0	0	0	0	0	0	0	0	0	0	0	0	0	0	0	0	0	0
Corylus avellana				6	-	-	5	0	0	3	3	0	8	0	0	6	0	2	0	0	0	0	0	0	0	0	5	0	0	0	0	0	0	0	0	0	0	0	0	0	0	0	0	0	0	0	0	0	0
Cotoneaster lucidus			Indifferent	-	-	-	-	0	0	0	0	0	0	1	1	2	0	0	0	0	0	0	0	0	0	0	0	0	0	0	0	0	0	0	2	0	0	0	0	0	0	0	0	2	0	0	0	0	0
Cotoneaster scandinavicus		Indicator		8	3	7	2	0	0	0	0	0	2	2	0	0	0	0	0	0	0	0	0	0	0	0	0	0	0	0	0	0	1	0	0	0	0	0	0	0	0	0	0	0	0	0	0	0	0
Crataegus grayana			Indifferent	-	-	-	-	0	0	3	1	0	1	3	1	0	0	0	0	0	0	0	0	4	0	0	2	3	0	5	0	0	0	0	2	0	0	0	0	1	0	0	0	0	0	0	2	0	0
Crepis tectorum		Common		8	4	-	6	0	0	0	0	0	0	0	0	0	0	0	0	0	0	0	0	0	0	0	0	0	0	0	0	0	0	0	0	0	0	0	0	0	0	0	0	1	0	0	0	0	0
Dactylis glomerata		Common		7	5	-	6	0	0	0	0	0	0	0	0	0	0	0	0	0	0	4	6	6	3	5	0	0	0	0	0	0	0	0	0	0	0	0	2	0	0	0	0	3	2	0	0	2	3
Danthonia decumbens		Indicator		8	-	3	2	0	0	0	0	0	0	0	0	0	0	0	0	0	0	0	0	0	0	0	0	0	0	0	0	0	0	0	0	0	0	0	0	0	0	0	0	0	0	0	0	0	0
Deschampsia cespitosa		Common		6	7	-	3	0	0	0	0	0	0	0	0	2	0	5	0	2	6	4	0	0	3	4	0	6	0	3	2	4	3	0	3	2	0	0	2	4	9	0	7	0	0	0	3	0	5
Deschampsia flexuosa		Common		6	-	2	3	0	0	3	6	4	6	7	2	5	3	2	0	0	0	0	3	0	3	3	2	2	0	0	0	2	2	6	4	1	9	0	0	5	0	4	2	4	0	8	0	6	0
Dianthus deltoides	NT	Indicator		8	3	3	2	0	0	0	0	0	0	0	0	0	0	0	0	0	0	0	0	0	0	0	0	0	0	0	0	0	0	0	0	0	0	0	0	0	0	2	0	0	0	0	0	0	0
Dianthus x barbatus			Indifferent	-	-	-	-	0	0	0	0	0	0	0	0	0	0	0	0	0	0	0	0	0	0	0	0	0	0	0	0	0	0	0	0	0	0	0	0	0	0	0	0	0	0	0	0	0	0
Dicentra formosa			Indifferent	-	-	-	-	0	0	0	0	0	0	0	1	0	0	0	0	0	0	0	0	0	0	0	0	0	0	0	0	0	0	0	0	0	0	0	0	0	0	0	0	0	0	0	0	0	0
Digitalis purpurea			Indifferent	7	5	3	6	0	0	0	0	0	0	0	0	0	0	0	0	0	0	0	0	0	0	0	0	0	0	0	0	0	0	0	0	0	0	0	0	0	0	0	0	0	0	0	0	0	0
Dryopteris carthusiana				5	-	4	3	0	0	2	0	0	0	0	0	3	8	7	4	0	0	0	0	0	2	1	0	0	0	0	0	2	0	0	1	0	0	0	0	0	0	0	1	0	0	0	0	0	2
Dryopteris expansa				4	6	2	2	0	0	0	0	0	0	0	0	0	0	0	0	0	0	0	0	0	0	0	2	2	0	0	0	2	0	2	0	1	0	0	0	0	1	0	0	0	0	0	0	0	0
Dryopteris filix-mas				3	5	5	6	0	0	2	0	0	4	0	0	2	0	0	0	0	0	2	0	1	0	0	2	1	0	0	0	4	1	3	0	0	0	0	0	0	0	0	0	0	0	0	0	0	0
Eleocharis mamillata				8	10	4	3	0	0	0	0	0	0	0	3	0	0	0	0	0	0	0	0	0	0	0	0	0	0	0	0	0	0	0	0	0	0	0	0	0	0	0	1	0	0	0	0	0	0
Elymus repens				7	-	-	7	0	0	0	0	0	3	0	6	4	0	3	7	6	7	4	4	4	0	2	5	0	3	8	4	7	3	1	0	3	0	4	5	3	4	3	5	3	4	0	8	5	5
Empetrum nigrum				7	6	-	2	2	0	0	0	0	0	0	0	0	0	0	0	0	0	0	0	0	0	0	0	0	0	0	0	0	0	0	0	0	0	0	0	0	0	0	0	0	0	0	0	0	0
Epilobium adenocaulon/ciliatum			Invasive	-	-	-	-	0	0	0	0	0	0	0	0	0	0	0	0	0	0	0	0	0	2	1	0	1	0	0	0	0	0	1	0	1	0	1	0	0	2	0	1	0	0	0	2	0	2
Epilobium angustifolium				8	5	5	8	2	2	1	1	2	0	0	2	4	6	3	2	4	0	4	0	4	4	5	3	1	3	6	4	0	0	2	3	1	0	0	0	2	4	2	3	2	2	1	8	0	4
Epilobium hirsutum			Indifferent	7	8	8	8	0	0	0	0	0	0	0	0	0	0	0	0	0	0	0	0	0	0	0	0	0	0	0	0	0	0	0	0	0	0	0	0	0	4	0	0	0	3	0	0	0	3
Epilobium palustre				7	9	3	2	0	0	0	0	0	0	0	0	0	0	0	0	0	0	0	0	0	3	0	0	0	0	0	0	1	0	0	0	0	0	0	0	0	2	0	1	0	0	0	1	0	0
Epilobium tetragonum			Indifferent	7	8	6	5	0	0	4	0	0	0	0	0	0	0	0	0	0	0	0	0	0	0	0	0	0	0	0	0	0	0	0	0	0	0	0	0	0	0	0	0	0	0	0	0	0	0
Equisetum arvense				6	-	-	3	0	0	0	0	0	0	0	4	0	0	0	5	4	0	2	0	0	3	0	3	0	1	5	3	2	1	0	0	1	0	2	0	1	2	0	0	0	1	0	1	0	3
Equisetum fluviatile				8	10	-	5	0	0	0	0	0	0	0	0	0	0	0	0	7	0	0	0	0	0	0	0	3	0	0	0	0	0	0	0	0	0	0	0	0	0	0	0	0	0	0	0	0	0
Equisetum palustre				7	8	-	3	0	0	0	0	0	0	0	0	0	0	0	0	0	0	0	0	0	0	0	0	0	0	0	0	0	0	0	0	0	0	0	0	0	0	0	0	0	0	0	0	0	0
Equisetum pratense		Common		5	6	7	2	0	0	0	0	0	0	0	0	0	0	2	0	0	0	0	0	0	0	0	0	0	0	0	0	0	0	0	0	0	0	0	0	0	0	0	0	0	0	0	0	0	0
Equisetum sylvaticum				3	7	5	4	0	0	0	0	0	0	0	2	2	1	6	5	3	2	0	0	0	1	0	0	5	0	0	0	0	0	0	4	2	0	0	0	0	0	0	0	0	0	0	0	0	3
Erigeron acris		Indicator		9	4	8	2	0	0	0	0	0	0	0	0	0	0	0	0	0	0	0	0	0	0	0	0	0	0	0	0	0	0	0	0	0	0	0	0	0	0	0	0	0	0	0	0	0	0
Eriophorum vaginatum				7	9	2	1	0	0	0	0	0	0	0	0	0	0	0	0	0	0	0	0	0	0	0	0	0	0	0	0	0	0	0	0	0	0	0	0	0	0	0	0	0	0	0	0	0	0
Erophila verna		Common		8	-	-	2	0	0	0	0	0	0	0	0	0	0	0	0	0	0	0	0	0	0	0	0	0	0	0	0	0	0	0	0	0	0	0	0	0	0	0	0	2	0	0	0	0	0
Erysimum cheiranthoides				7	5	7	7	0	0	0	0	0	0	0	0	0	0	0	0	0	0	0	0	0	0	0	0	0	0	0	0	0	0	0	0	0	0	0	0	0	0	0	0	0	0	0	0	0	0
Erysimum stricta		Indicator		6	5	9	8	0	0	0	0	0	0	0	0	0	0	0	0	0	0	0	0	0	0	0	0	0	0	0	0	0	0	0	0	0	0	0	0	0	0	0	0	0	1	0	0	0	0
Euphorbia cyparissias				-	-	-	-	0	0	0	0	0	0	0	0	0	0	0	0	0	0	0	0	0	0	0	0	0	0	0	0	0	0	0	0	0	0	2	0	0	0	0	0	0	0	0	0	0	0
Euphorbia esula				-	-	-	-	0	0	0	0	0	0	0	0	0	0	0	0	0	0	0	0	0	0	0	0	0	2	0	0	0	0	0	0	0	0	0	0	0	0	0	0	0	1	0	0	0	0
Euphorbia x epithymoides			Indifferent	-	-	-	-	0	0	0	0	0	0	0	0	0	0	0	0	2	0	0	0	0	0	0	0	0	0	0	0	0	0	0	0	0	0	0	0	0	0	0	0	0	0	0	0	0	0
Euphrasia sp.		Indicator		7	5	4	3	0	0	0	0	0	0	0	0	0	0	0	0	0	0	0	0	0	0	0	0	0	0	0	0	0	0	0	0	0	0	0	0	0	0	0	0	0	0	0	0	0	0
Fallopia convolvulus				7	5	-	6	0	0	0	0	0	0	0	0	0	0	0	0	0	0	0	0	0	0	0	0	0	0	0	0	0	0	0	0	0	0	0	0	0	0	0	0	0	0	0	0	0	0
Fallopia japonica			Invasive	8	8	5	7	0	0	0	0	0	0	0	2	0	0	0	0	0	0	0	0	0	0	0	0	0	0	0	0	0	0	0	0	0	0	0	0	0	0	0	0	0	0	0	0	0	0
Fallopia sachalisensis			Invasive	6	5	6	7	0	0	0	0	0	0	0	0	0	0	0	0	3	0	0	0	0	0	0	0	0	0	0	0	0	0	0	0	0	0	0	0	0	0	0	0	0	0	0	0	0	0
Fallopia sp.				-	-	-	-	0	0	0	0	0	0	0	0	0	0	0	0	0	0	1	0	0	0	0	0	0	0	0	0	0	0	0	0	0	0	0	0	0	0	0	0	0	0	0	0	0	0
Festuca ovina		Common		7	-	3	1	0	0	0	5	4	7	7	0	0	0	0	4	0	0	0	3	0	0	0	0	0	0	0	0	0	3	4	0	0	8	0	0	0	0	3	0	6	0	3	0	0	0
Festuca pratensis		Common		8	6	-	6	0	0	0	0	0	0	0	0	0	0	0	0	0	0	0	0	0	0	0	0	0	0	0	0	0	0	0	0	0	0	0	2	0	0	0	0	0	0	0	0	3	0
Festuca rubra		Common		-	6	6	-	0	0	0	0	0	0	0	0	0	0	2	5	5	3	0	3	0	3	3	4	0	0	4	0	4	0	2	0	0	0	6	7	4	4	2	0	6	3	0	4	5	0
Filago arvensis		Indicator		8	3	4	2	0	0	0	0	0	0	0	0	0	0	0	0	0	0	0	0	0	0	0	0	0	0	0	0	0	0	0	0	0	0	0	0	0	0	0	0	0	0	0	0	0	0
Filipendula ulmaria		Common		7	8	-	5	0	0	3	0	0	0	0	5	0	0	0	2	5	0	5	0	0	0	0	0	8	5	0	0	3	3	0	2	5	0	6	0	2	3	0	0	0	0	0	0	0	6
Filipendula vulgaris		Indicator		7	3	8	2	0	0	0	0	0	4	2	0	0	0	0	0	0	0	0	2	0	0	0	0	0	3	0	0	0	4	2	0	0	0	0	3	0	0	4	0	2	0	0	0	3	0
Fragaria vesca		Common		7	5	-	6	0	3	1	3	3	6	4	0	3	4	0	0	3	0	1	2	3	3	1	3	0	0	2	0	0	3	4	0	3	0	0	2	3	0	3	0	5	0	0	3	5	0
Fragaria x ananassa			Indifferent	-	-	-	-	0	0	0	0	0	0	0	1	0	0	0	0	0	0	0	0	0	0	0	0	0	0	0	0	0	0	0	0	0	0	0	0	0	0	0	0	0	0	0	0	0	0
Frangula alnus				6	8	4	-	0	0	4	0	0	0	0	0	0	2	4	0	1	0	0	0	0	0	0	3	0	0	0	0	0	0	0	0	2	0	0	0	0	0	0	0	0	0	2	0	0	0
Fraxinus excelsior				4	-	7	7	0	0	0	0	0	0	0	0	0	0	0	0	0	0	0	0	2	0	0	0	0	0	0	1	0	0	0	0	0	0	0	0	0	0	0	0	0	0	0	0	0	0
Fumaria officinalis				6	5	6	7	0	0	0	0	0	0	0	0	0	0	0	0	0	0	0	0	0	0	0	0	0	0	0	0	0	0	0	0	0	0	0	0	0	0	0	0	0	1	0	0	0	0
Galeopsis bifida				7	5	6	6	0	0	0	0	0	0	0	0	0	0	0	0	0	0	0	0	0	0	0	0	0	0	0	0	0	0	0	0	0	0	0	0	0	0	0	0	0	0	0	0	0	0
Galeopsis sp.				-	-	-	-	0	0	0	0	0	0	0	0	0	1	0	0	0	5	0	0	0	0	2	0	0	0	2	0	0	0	0	0	0	0	4	0	0	1	0	0	0	0	0	1	1	1
Galeopsis speciosa				7	5	-	8	0	0	0	0	0	0	0	0	0	0	0	0	0	0	0	0	0	0	0	0	0	0	0	0	0	1	0	0	0	0	0	0	0	0	0	0	0	0	0	0	0	0
Galium album			Invasive	7	4	7	-	0	0	0	2	0	0	0	4	0	0	0	3	3	0	5	4	3	1	3	0	0	4	2	5	0	0	0	0	0	0	2	0	0	0	0	0	2	2	0	0	0	0
Galium boreale		Common		6	6	8	2	0	4	0	5	0	6	2	0	3	0	0	0	0	0	0	5	0	3	0	5	3	5	0	0	0	5	3	4	3	0	5	4	0	0	3	0	0	0	0	3	4	3
Galium palustre		Common		6	9	-	4	0	0	0	0	0	0	0	1	0	0	0	0	1	0	3	0	0	3	0	0	2	0	0	0	1	1	0	2	0	0	0	0	0	3	0	2	0	0	0	2	0	3
Galium spurium				7	5	8	5	0	0	0	0	0	0	0	0	0	0	0	0	0	0	0	0	0	0	0	0	0	0	0	0	0	0	0	0	0	0	0	0	0	0	0	0	0	0	0	0	0	0
Galium uliginosum		Common		6	8	-	2	0	0	0	0	0	0	0	1	0	0	0	0	0	0	0	0	0	0	0	0	0	0	0	0	0	0	0	0	0	0	0	0	2	0	0	0	0	0	0	0	0	0
Galium verum	VU	Indicator		7	4	7	3	0	0	0	0	0	3	2	0	0	0	0	0	0	0	0	4	0	0	0	0	0	3	0	0	0	5	0	0	0	0	0	0	0	0	3	0	0	0	0	0	2	0
Galium x pomeranicum			Invasive	-	-	-	-	0	0	0	0	0	0	0	0	0	0	0	0	0	0	0	4	1	1	0	2	0	4	0	3	0	5	2	0	0	0	4	4	1	0	4	0	6	0	0	0	0	0
Geranium macrorrhizum			Indifferent	-	-	-	-	0	0	0	0	0	0	0	0	0	0	0	0	0	0	0	0	0	0	0	0	0	0	0	0	0	0	0	0	0	0	0	0	0	0	0	0	0	0	0	0	0	0
Geranium pratense			Indifferent	8	5	8	7	0	0	0	0	0	0	0	2	0	0	0	0	0	0	0	0	0	0	0	0	0	0	0	0	0	0	0	0	0	0	0	0	0	0	0	0	0	0	0	0	0	0
Geranium sanguineum			Indifferent	7	3	8	3	0	0	0	0	0	0	0	1	0	0	0	0	0	0	0	0	0	0	0	0	0	0	0	0	0	0	0	0	0	0	0	0	0	0	0	0	0	0	0	0	0	0
Geranium sylvaticum		Common		6	6	6	7	0	2	4	0	0	4	0	0	5	0	0	0	0	0	0	0	0	0	0	4	0	0	0	0	1	5	1	4	5	0	0	0	0	0	1	0	0	0	0	0	0	3
Geum rivale		Common		6	8	-	4	0	0	0	0	0	0	0	0	0	0	0	0	0	3	0	0	0	2	5	0	0	3	0	0	0	4	0	2	3	0	0	0	0	0	0	0	0	0	0	0	0	4
Geum rivale x urbanum				-	-	-	-	0	0	0	0	0	0	0	0	0	0	0	0	0	0	0	0	0	0	0	0	0	0	0	0	0	0	0	0	0	0	0	0	0	0	0	0	0	0	0	0	0	1
Geum urbanum				4	5	-	7	0	0	2	0	0	3	0	2	0	1	3	0	4	0	6	2	3	0	0	3	2	0	3	4	0	1	0	0	1	0	0	1	0	2	0	1	3	3	0	4	4	3
Glechoma hederacea		Common		6	6	-	7	0	0	0	0	0	0	0	6	0	0	0	0	0	0	0	0	0	0	0	0	0	0	0	2	0	0	0	0	0	0	4	0	0	0	0	0	0	0	0	0	0	0
Glyceria fluitans				7	9	-	7	0	0	0	0	0	0	0	0	0	0	0	0	0	0	0	0	0	0	0	0	0	0	0	0	0	0	0	0	0	0	0	0	0	0	0	0	0	0	0	2	0	2
Gnaphalium uliginosum				7	7	4	4	0	0	0	0	0	0	0	0	0	0	0	0	0	0	0	0	0	0	0	0	0	0	0	0	0	0	0	0	0	0	0	0	0	0	0	0	0	0	0	0	0	0
Gymnocarpium dryopteris				3	6	4	5	0	0	0	0	0	0	0	0	2	6	6	0	0	1	0	0	0	0	0	0	0	0	0	0	0	0	1	0	0	0	0	0	0	0	0	0	0	0	0	0	0	0
Helictotrichon pratensis		Indicator		7	3	-	2	0	0	0	0	0	4	4	0	0	0	0	0	0	0	0	0	0	0	0	0	0	0	0	0	0	3	3	0	0	0	0	0	0	0	0	0	7	0	0	0	0	0
Helictotrichon pubescens		Indicator		5	3	-	4	0	0	0	4	0	4	3	0	0	0	0	0	0	0	0	4	2	0	0	2	0	0	0	0	0	5	2	0	0	0	0	3	0	0	6	0	6	0	0	0	0	0
Hemerocallis sp.			Indifferent	-	-	-	-	0	0	0	0	0	0	0	0	0	0	0	0	0	0	0	0	0	0	0	0	0	0	0	0	0	0	1	0	0	0	0	0	0	0	0	0	0	0	0	0	0	0
Hepatica nobilis				4	4	7	5	0	0	0	0	0	4	0	0	2	6	0	0	0	0	0	0	1	0	0	2	0	0	0	0	1	1	0	0	1	0	0	0	0	0	0	0	0	0	0	0	0	0
Heracleum mantegazzianum			Invasive	9	6	-	8	0	0	0	0	0	0	0	0	0	0	0	0	0	0	0	0	0	0	0	0	0	1	0	0	0	0	0	0	0	0	0	0	0	0	0	0	0	0	0	0	0	0
Heracleum sphondylinum		Common		7	5	-	8	0	0	0	0	0	0	0	0	0	0	0	0	0	0	0	3	5	0	2	0	0	0	0	3	0	0	0	0	0	0	3	0	0	0	0	0	0	0	0	0	0	0
Hesperis matronalis			Indifferent	6	7	7	7	0	0	0	0	0	0	0	0	0	0	0	0	0	0	2	0	0	0	0	3	0	4	0	0	0	1	0	0	0	0	5	0	0	0	0	0	0	0	0	0	0	0
Hieracium umbellatum		Common		6	4	4	2	0	1	0	0	0	0	1	0	0	0	0	0	0	0	0	2	2	2	3	0	2	0	2	0	4	3	3	2	0	0	0	2	4	0	4	5	1	5	2	5	4	0
Hieracium Vulgata -ryhm�		Common		-	-	-	-	0	0	0	3	0	0	0	0	2	0	0	0	0	0	0	0	0	0	2	0	0	0	0	1	0	0	0	0	0	0	0	0	0	0	0	0	0	2	0	0	0	0
Hosta sp.			Indifferent	-	-	-	-	0	0	0	0	0	0	0	1	0	0	0	0	0	0	0	0	0	0	0	0	0	0	0	0	0	0	0	0	0	0	0	0	0	0	0	0	0	0	0	0	0	0
Humulus lupulus			Indifferent	-	-	-	-	0	0	0	0	0	0	0	0	0	0	0	3	0	0	0	0	0	0	0	0	0	0	0	0	0	0	0	0	0	0	0	0	0	0	0	0	0	0	0	0	0	0
Hylotelephium telephium		Common		7	4	7	-	0	0	0	4	0	4	3	0	0	0	0	0	0	0	0	3	0	0	0	1	0	0	0	0	0	0	0	0	0	0	0	0	0	0	2	2	4	0	3	0	1	0
Hypericum maculatum		Common		8	6	3	2	0	0	0	0	0	3	0	0	2	0	0	3	3	0	0	1	1	1	3	2	0	0	0	0	2	4	2	0	4	0	0	2	2	2	4	2	0	0	1	0	3	3
Hypericum perforatum		Indicator		7	4	6	4	0	0	0	2	0	0	0	0	0	0	0	0	0	0	0	0	0	0	0	0	0	0	0	0	3	3	0	0	0	0	0	0	0	0	0	0	0	0	0	0	0	0
Impatiens glandulifera			Invasive	5	8	7	7	0	0	0	0	0	0	0	0	0	0	8	8	6	0	1	0	0	0	0	0	0	5	0	0	0	0	0	0	0	0	6	0	0	0	0	0	0	0	0	0	0	0
Iris pseudacorus				7	9	-	7	0	0	0	0	0	0	0	0	0	0	0	0	0	0	0	0	0	0	0	0	0	0	0	0	0	0	0	0	0	0	4	0	0	0	0	0	0	4	0	0	0	0
Iris sp.			Indifferent	-	-	-	-	0	0	0	0	0	0	0	2	0	0	0	0	0	0	0	0	0	0	0	0	0	0	0	0	0	0	0	0	0	0	0	0	0	0	0	0	0	0	0	0	0	0
Juncus alpinoarticulatus				8	9	8	2	0	0	0	0	0	0	0	0	0	0	0	0	0	0	0	0	0	0	0	0	0	0	0	0	0	0	0	0	0	0	0	0	0	0	0	0	0	0	0	0	0	0
Juncus bufonius				7	7	3	4	0	0	0	0	0	0	0	0	0	0	0	0	0	0	0	0	0	0	0	0	0	0	0	0	0	0	0	0	0	0	2	0	0	0	0	0	0	0	0	0	0	0
Juncus conglomeratus				8	7	4	3	0	0	3	0	0	0	0	4	0	0	0	0	3	0	0	0	0	0	0	0	3	0	0	0	2	0	0	0	0	0	0	0	1	0	0	0	0	0	0	2	0	0
Juncus effusus		Common		8	7	3	4	0	0	0	0	0	0	0	0	0	0	0	0	0	0	0	0	0	4	0	0	0	0	0	0	0	0	0	0	0	0	1	0	0	6	0	4	0	1	0	3	0	0
Juncus filiformis		Common		7	9	4	3	0	0	0	0	0	0	0	0	0	0	0	0	0	0	0	0	0	0	0	0	0	0	0	0	0	0	0	0	0	0	0	0	0	1	0	0	0	0	0	0	0	0
Juniperus communis		Common		8	4	-	-	6	4	0	4	4	7	7	0	7	0	0	0	0	0	0	0	0	3	0	0	0	2	0	0	0	0	8	0	7	7	0	0	3	0	2	0	0	0	6	0	3	0
Lamium album				7	5	-	9	0	0	0	0	0	2	0	4	0	0	0	4	5	5	2	0	0	0	0	0	0	4	0	3	0	0	1	0	0	0	0	0	0	0	2	0	0	1	0	0	0	0
Lamiun purpureum				7	5	7	7	0	0	0	0	0	0	0	0	0	0	0	0	0	0	0	0	0	0	0	0	0	0	0	0	0	0	0	0	0	0	0	0	0	0	0	0	0	0	0	0	0	0
Lapsana communis				5	5	-	7	0	0	0	0	0	0	0	0	0	0	0	0	4	0	0	1	3	0	0	0	0	0	0	0	0	0	1	0	0	0	1	0	1	2	0	1	0	0	0	3	1	0
Lathyrus linifolius		Indicator		-	5	3	2	0	3	3	5	2	4	2	0	3	0	0	0	0	0	0	0	0	0	3	3	3	0	0	0	1	3	3	2	3	0	0	0	3	0	2	0	0	0	0	0	3	0
Lathyrus pratensis		Common		7	6	7	6	0	0	0	0	0	0	0	2	0	0	0	2	3	0	0	3	0	2	0	2	3	1	0	0	0	1	0	0	2	0	1	1	0	1	0	0	0	1	0	0	0	2
Lathyrus vernus				4	5	8	4	0	0	0	0	0	0	0	0	0	0	0	0	0	0	0	0	0	0	0	0	0	0	0	0	0	0	0	0	0	0	0	0	0	0	0	0	0	0	0	0	0	0
Lemna sp.				7	11	8	6	0	0	0	0	0	0	0	0	0	0	0	0	0	0	0	0	0	1	0	0	0	0	0	0	0	0	0	6	0	0	0	0	0	0	0	3	0	0	0	0	0	0
Leontodon autumnalis		Common		7	5	5	5	0	0	0	0	0	0	0	0	0	0	0	0	0	0	0	0	0	1	2	0	0	0	0	1	0	0	0	0	0	0	0	0	0	0	0	1	1	4	0	0	0	0
Leucanthemum vulgare		Common		7	4	-	3	0	0	0	0	0	0	0	1	0	0	0	0	0	0	0	0	3	2	0	0	0	0	0	0	2	0	0	0	0	0	0	2	3	0	0	0	0	2	0	3	4	0
Linaria vulgaris		Common		8	4	7	5	0	0	0	0	0	0	0	0	0	0	0	0	0	0	0	0	0	0	0	0	0	0	0	0	0	0	0	0	0	0	0	0	0	0	0	0	2	0	0	0	0	0
Lolium perenne			Indifferent	8	5	7	7	0	0	0	0	0	0	0	0	0	0	0	0	0	0	0	0	0	0	0	0	0	0	0	0	0	0	0	0	0	0	0	0	0	0	0	0	0	0	0	0	0	0
Lonicera caprifolium			Indifferent	7	4	8	2	0	0	0	0	0	0	0	0	0	0	0	0	0	0	0	0	0	3	0	0	0	0	0	0	0	0	0	0	0	0	0	0	0	0	0	0	0	0	0	0	0	0
Lonicera tatarica			Indifferent	-	-	-	-	0	0	0	0	0	0	0	0	0	0	0	0	0	0	0	0	0	0	0	0	0	0	0	0	0	0	0	0	0	0	0	0	0	0	0	0	0	3	0	0	0	0
Lonicera xylosteum				5	5	7	6	0	0	3	0	0	3	0	0	4	0	0	0	0	0	0	0	0	0	0	2	0	0	0	0	5	0	0	0	0	0	0	0	0	0	0	0	0	0	0	0	0	0
Lotus corniculatus		Indicator		7	4	7	3	0	0	0	0	0	0	0	0	0	0	0	0	0	0	0	0	0	0	0	0	0	0	0	0	0	0	0	0	1	0	0	0	0	0	0	0	3	1	0	0	0	0
Lupinus polyphyllos			Invasive	7	5	4	-	0	0	0	0	0	0	0	7	0	0	0	4	0	0	5	0	0	0	6	5	0	4	0	0	0	0	0	0	0	0	3	0	0	0	0	0	0	0	0	0	0	0
Luzula campestris		Indicator		7	4	3	3	0	0	0	2	0	0	0	0	0	0	0	0	0	0	0	0	0	0	0	0	0	0	0	0	0	0	2	0	0	0	0	0	0	0	0	0	0	0	0	0	0	0
Luzula multiflora		Common		7	5	5	3	0	0	0	0	2	0	0	2	0	0	2	0	0	0	0	0	0	0	2	0	0	0	0	0	1	2	2	1	0	0	0	0	1	0	1	0	0	0	3	0	0	0
Luzula pilosa		Common		2	5	5	4	1	3	2	3	3	4	2	0	0	2	4	0	0	0	0	0	0	1	2	1	4	0	0	0	1	1	2	3	1	0	0	0	5	0	3	0	0	0	3	0	4	0
Lychnis chalcedonica			Indifferent	-	-	-	-	0	0	0	0	0	0	0	0	0	0	0	0	0	0	0	0	0	0	0	0	0	0	0	0	0	0	0	0	0	0	0	0	0	0	0	0	0	0	0	0	0	0
Lychnis flos-cuculi		Common		7	7	-	-	0	0	0	0	0	0	0	0	0	0	0	0	0	0	0	0	0	0	0	0	0	0	0	0	0	2	0	0	0	0	0	0	0	0	0	0	0	0	0	0	0	0
Lycopodium clavatum		Common		8	4	2	2	0	0	0	0	0	0	0	0	0	0	0	0	0	0	0	0	0	0	0	0	0	0	0	0	0	0	0	0	0	0	0	0	0	0	0	2	0	0	0	0	0	0
Lycopus europaeus				7	9	7	7	0	0	0	0	0	0	0	0	0	0	0	0	0	0	0	0	0	0	0	0	0	0	0	0	0	0	0	0	0	0	0	0	0	0	0	0	0	0	0	0	0	2
Lysimachia nummularia			Indifferent	4	5	-	-	0	0	0	0	0	0	0	3	0	0	0	3	0	0	0	0	0	0	0	2	3	0	0	0	0	0	0	0	0	0	0	0	0	0	0	0	0	0	0	0	0	0
Lysimachia thyrsiflora				7	9	-	4	0	0	0	0	0	0	0	0	0	0	0	0	0	0	0	0	0	0	0	0	0	0	0	0	0	0	0	0	0	0	0	0	0	0	0	0	0	0	0	0	0	0
Lysimachia vulgaris				6	8	-	-	0	0	0	0	0	0	0	0	0	0	5	2	5	3	4	0	0	0	0	0	0	2	0	0	0	0	0	0	0	0	0	0	0	3	0	3	0	5	0	2	0	4
Lythrum salicaria				7	8	6	-	0	0	0	0	0	0	0	5	0	0	0	0	0	0	0	0	0	0	0	0	0	0	0	0	0	0	0	0	0	0	0	0	0	5	0	0	0	0	0	0	0	0
Maianthemum bifolium		Common		3	5	3	3	1	0	0	0	0	0	0	2	2	4	4	0	0	0	0	0	0	0	1	0	0	0	0	0	0	0	0	0	3	0	0	0	1	0	0	0	0	0	0	0	0	0
Malus sp.			Invasive	7	5	7	5	0	1	2	0	0	0	0	0	0	0	0	0	0	0	1	0	0	0	6	1	0	0	0	2	0	0	0	0	0	0	0	0	0	0	0	0	2	0	0	0	0	0
Matricaria recutita				7	5	5	5	0	0	0	0	0	0	0	0	0	0	0	0	0	0	0	0	0	0	0	0	0	0	0	0	0	0	0	0	0	0	0	0	0	0	0	0	0	0	0	0	0	0
Matricaria suaveolens			Indifferent	8	5	7	8	0	0	0	0	0	0	0	0	0	0	0	0	0	0	0	0	0	0	0	0	0	0	0	0	0	0	0	0	0	0	0	0	0	0	0	0	0	0	0	0	0	0
Medicago lupulina			Indifferent	7	4	8	-	0	0	0	0	0	0	0	0	0	0	0	2	3	0	0	0	0	0	0	0	0	0	0	0	0	0	0	0	0	0	0	0	0	0	0	0	0	1	0	0	0	0
Melampyrum pratense				-	-	3	2	0	0	0	2	0	2	0	0	0	0	0	0	0	0	0	0	0	0	0	0	0	0	0	0	0	0	0	0	0	0	0	0	0	0	1	0	0	0	1	0	0	0
Melampyrum sylvaticum				4	5	2	2	0	0	0	0	0	0	0	0	0	0	0	0	0	0	0	0	0	0	0	0	0	0	0	0	0	0	0	0	0	0	0	0	0	0	0	0	0	0	0	0	0	0
Melica nutans				4	4	-	3	0	6	2	7	3	5	2	0	2	7	1	0	0	0	0	0	0	0	0	5	4	0	0	0	3	4	4	0	3	0	0	0	0	1	2	0	0	0	0	2	4	0
Melilotus albus			Indifferent	9	3	7	4	0	0	0	0	0	0	0	0	0	0	0	3	0	0	0	0	0	0	0	0	0	0	0	0	0	0	0	0	0	0	0	0	0	0	0	0	0	0	0	0	0	0
Melilotus sp.			Indifferent	-	-	-	-	0	0	0	0	0	0	0	0	0	0	0	0	4	0	4	0	0	0	0	0	0	0	0	0	0	0	0	0	0	0	0	0	0	0	0	0	0	1	0	0	0	0
Moehringia trinervia				4	5	6	7	0	0	0	0	0	0	0	0	0	0	0	0	0	0	0	0	0	0	0	0	0	0	0	0	0	0	0	0	0	0	0	0	0	0	0	0	0	0	0	0	0	0
Mycelis muralis				4	5	-	6	0	0	0	0	0	0	0	0	0	0	2	0	0	0	0	0	0	2	1	0	0	0	0	0	0	0	0	0	0	0	0	0	0	0	0	0	0	0	0	0	0	0
Myosotis arvensis				6	5	-	6	0	0	0	0	0	0	0	0	0	0	0	3	1	2	0	0	0	0	0	2	0	0	1	0	0	0	1	0	2	0	3	0	0	0	1	1	0	2	0	1	0	0
Myosotis laxa				7	9	4	7	0	0	0	0	0	0	0	0	0	0	0	0	0	0	0	0	0	0	0	0	0	0	0	0	0	0	0	0	0	0	0	0	0	0	0	0	0	0	0	2	0	4
Myosotis ramosissima		Indicator		9	2	7	1	0	0	0	0	0	0	0	0	0	0	0	0	0	0	0	0	0	0	0	0	0	0	0	0	0	0	0	0	0	0	0	0	0	0	0	0	1	0	0	0	0	0
Myosotis scorpioides				7	8	-	5	0	0	0	0	0	0	0	0	0	0	0	0	0	0	0	0	0	0	0	0	0	2	0	0	0	0	0	0	0	0	0	0	0	0	0	0	0	0	0	0	0	0
Myosotis sylvatica			Indifferent	6	5	-	7	0	0	0	0	0	2	0	0	0	0	0	3	0	0	0	0	0	0	0	0	0	0	0	0	0	0	0	0	0	0	0	0	0	0	0	0	0	0	0	0	0	0
Narcissus sp.			Indifferent	-	-	-	-	0	0	0	0	0	0	0	0	0	0	1	0	0	0	0	0	0	0	0	0	0	0	0	0	0	0	0	0	0	0	0	0	0	0	0	0	0	0	0	0	0	0
Omphalodes verna			Indifferent	-	-	-	-	0	0	0	0	0	0	0	0	0	0	0	1	0	0	0	0	0	0	0	0	0	0	0	0	0	0	1	0	0	0	0	0	0	0	0	0	0	0	0	0	0	0
Orthilia secunda				4	5	-	2	0	0	0	0	0	0	0	0	0	0	0	0	0	0	0	0	0	0	0	0	0	0	0	0	0	0	0	0	0	0	0	0	0	0	0	0	0	0	0	0	0	0
Oxalis acetosella				1	5	4	6	0	0	0	0	0	0	0	0	0	0	3	0	0	0	0	0	0	0	0	0	0	0	0	0	0	0	0	0	0	0	0	0	0	0	0	0	0	0	0	0	0	0
Oxalis sp.			Indifferent	-	-	-	-	0	0	0	0	0	0	0	1	0	0	0	0	0	0	0	0	0	0	0	0	0	0	0	0	0	0	0	0	0	0	0	0	0	0	0	0	0	0	0	0	0	0
Papaver x orientale			Indifferent	-	-	-	-	0	0	0	0	0	0	0	0	0	0	0	3	0	0	0	0	0	0	0	0	0	0	0	0	0	0	0	0	0	0	0	0	0	0	0	0	0	0	0	0	0	0
Papaver x somniferum			Indifferent	-	-	-	-	0	0	0	0	0	0	0	0	0	0	0	0	0	0	0	0	0	0	0	0	0	0	0	0	0	0	0	0	0	0	0	0	0	0	0	0	0	0	0	0	0	0
Paris quadrifolia				3	6	7	7	0	0	0	0	0	4	0	0	0	5	3	0	0	0	0	0	0	0	0	0	0	0	0	0	0	0	0	0	1	0	0	0	0	0	0	0	0	0	0	0	0	3
Parthenocissus x inserta			Indifferent	-	-	-	-	0	0	0	0	0	0	0	1	0	0	0	0	0	0	0	0	0	0	0	0	0	0	0	0	0	0	0	0	0	0	0	0	0	0	0	0	0	0	0	0	0	0
Parthenocissus x quinquefolia			Indifferent	-	-	-	-	0	0	0	0	0	0	0	0	2	0	0	0	0	0	0	0	0	0	0	0	0	0	0	0	0	0	0	0	0	0	0	0	0	0	0	0	0	0	0	0	0	0
Pastica sativa				8	4	8	5	0	0	0	0	0	0	0	0	0	0	0	0	0	0	0	0	0	0	0	0	0	0	0	0	0	0	0	0	0	0	0	0	0	0	0	0	0	4	0	0	0	0
Persicaria sp.				7	9	5	6	0	0	0	0	0	0	0	0	0	0	0	0	0	0	0	0	0	0	0	0	0	1	0	1	0	0	0	0	0	0	0	1	0	0	0	0	0	0	0	0	0	1
Petasites hybridus			Invasive	7	8	7	8	0	0	0	0	0	0	0	3	0	0	0	0	0	0	0	0	0	0	0	0	0	0	0	0	0	0	0	0	0	0	0	0	0	0	0	0	0	0	0	0	0	0
Peucedanum palustre				7	9	-	4	0	0	0	0	0	0	0	0	0	0	4	0	3	0	1	0	0	0	0	0	0	0	0	0	0	0	0	0	0	0	0	0	0	0	0	2	0	0	0	0	0	2
Phalaris arundinacea		Common		7	8	7	7	0	0	4	0	0	0	0	0	0	0	0	1	0	0	0	0	0	0	0	0	0	0	0	0	0	0	0	0	0	0	0	0	0	0	0	0	0	0	0	0	0	5
Phedimus spurius			Indifferent	-	-	-	-	0	0	0	0	0	4	0	0	0	0	0	0	0	0	0	0	0	0	0	0	0	0	0	0	0	0	0	0	0	0	0	0	0	0	0	0	0	0	0	0	0	0
Phegopteris connectilis				2	6	4	6	0	0	0	0	0	0	0	0	0	0	3	0	0	0	0	0	0	0	0	0	0	0	0	0	0	0	0	0	0	0	0	0	0	0	0	0	0	0	0	0	0	0
Phleum pratense		Common		7	8	-	7	0	0	0	0	0	0	0	0	0	0	0	0	4	0	0	0	0	0	0	0	0	0	0	0	0	3	0	0	0	0	0	1	0	0	2	0	4	0	0	7	0	3
Phragmites australis				7	10	7	7	0	0	0	0	0	0	0	6	0	0	0	0	0	0	6	0	0	0	2	0	0	0	0	0	0	0	0	0	0	0	0	1	0	0	0	0	0	6	0	0	0	0
Picea abies				5	-	-	-	0	0	0	0	1	0	0	0	1	0	0	0	0	0	0	0	0	1	0	0	0	0	0	0	0	0	0	0	0	0	0	0	0	1	0	0	0	0	1	0	1	0
Pilosella Cauligerata -ryhm�				-	-	-	-	2	0	0	3	0	0	1	0	0	0	0	0	0	0	0	3	2	0	0	0	0	0	0	0	0	0	0	0	0	0	0	0	0	0	0	0	0	0	0	0	0	0
Pilosella officinarum ssp. pilosella		Common		7	4	-	2	0	0	0	3	2	3	2	0	0	0	0	0	0	0	0	2	3	0	0	0	0	0	0	0	0	3	3	0	0	2	0	0	0	0	3	0	3	0	0	0	0	0
Pimpinella saxifraga		Common		7	3	-	2	0	0	0	0	0	0	0	0	0	0	0	0	0	0	0	4	2	0	0	0	0	0	0	0	0	3	0	0	0	0	0	1	0	0	3	0	0	0	0	0	3	0
Pinus cembra			Indifferent	5	5	4	3	0	0	0	0	0	0	2	0	0	0	0	0	0	0	0	0	0	0	0	0	0	0	0	0	0	0	0	0	0	0	0	0	0	0	0	0	0	0	0	0	0	0
Pinus sylvestris				7	-	-	-	7	1	0	2	1	7	6	0	0	0	0	2	0	0	0	4	1	0	1	1	0	0	0	0	1	3	4	3	0	2	0	0	2	0	4	0	0	0	3	0	2	0
Plantago lanceolata		Indicator		6	-	-	-	0	0	0	0	0	0	0	0	0	0	0	0	0	0	0	0	0	0	0	0	0	0	0	0	0	0	0	0	0	0	0	0	0	0	4	0	0	0	0	0	0	0
Plantago major				8	5	-	6	0	0	0	0	0	0	1	0	0	0	0	1	3	0	3	0	1	1	0	0	0	0	0	0	0	0	1	1	1	0	1	1	0	0	0	0	1	1	0	0	0	0
Platanthera bifolia		Indicator		6	5	7	-	0	0	0	0	0	0	0	0	0	0	0	0	0	0	0	0	0	0	0	0	0	0	0	0	0	0	0	0	0	0	0	0	4	0	0	0	0	0	0	0	0	0
Poa annua				7	6	-	8	0	0	1	0	0	0	0	2	0	0	0	3	2	0	2	3	0	0	0	0	0	0	0	0	0	1	0	0	2	0	0	0	0	0	0	0	3	1	0	0	0	0
Poa compressa		Indicator		9	3	9	3	0	0	0	0	0	0	0	0	0	0	1	2	0	0	0	0	0	0	0	0	0	0	0	0	1	0	0	0	0	0	0	0	0	0	0	0	2	0	0	0	0	0
Poa sp.		Common		-	-	-	-	0	0	5	4	2	5	4	6	4	5	4	5	4	6	3	5	6	4	3	4	3	6	4	3	4	4	5	5	3	0	0	3	4	5	0	3	7	4	0	4	4	5
Polygonatum odoratum		Common		7	3	7	3	1	0	0	3	3	3	4	1	2	3	0	0	0	0	0	0	0	0	0	1	0	0	0	0	0	3	3	0	1	3	0	1	0	0	0	0	0	0	4	0	4	1
Polygonum aviculare				7	4	-	6	0	0	0	0	0	0	0	0	0	0	0	0	0	0	0	0	0	0	0	0	0	0	0	0	0	0	0	0	0	0	0	0	0	0	0	0	0	1	0	0	0	0
Polypodium vulgare				5	4	2	2	1	2	3	1	2	2	0	0	3	0	0	0	0	0	0	0	0	1	0	1	0	0	0	0	2	1	2	0	0	0	0	0	0	0	0	0	0	0	2	0	2	0
Populus tremula				6	5	-	-	2	1	6	4	2	6	4	0	7	5	3	3	1	0	0	0	2	3	2	5	2	0	4	5	4	3	6	4	7	3	0	0	5	5	4	5	0	3	4	6	3	0
Potentilla anserina		Common		7	6	-	7	0	0	0	0	0	0	0	0	0	0	0	3	4	0	1	0	0	1	0	0	0	0	0	0	0	0	0	0	0	0	0	0	0	0	0	0	0	1	0	0	0	0
Potentilla argentea		Common		9	2	3	1	0	0	0	0	0	0	0	0	0	0	0	3	0	0	1	3	0	0	0	0	0	0	0	2	0	0	0	0	0	0	0	3	0	0	3	0	4	0	0	0	0	0
Potentilla erecta		Common		6	-	-	2	0	0	1	0	0	0	0	0	0	0	0	0	0	0	0	0	0	0	0	0	1	0	0	0	0	3	3	0	1	0	0	0	2	0	0	0	0	0	0	0	0	0
Potentilla norvegica		Common		7	5	5	5	0	0	0	0	0	0	0	0	0	0	0	0	0	0	0	0	0	0	0	0	0	0	0	0	0	0	0	0	0	0	0	0	0	0	1	2	0	0	0	0	0	0
Potentilla palustris				8	9	3	2	0	0	0	0	0	0	0	0	0	0	2	0	0	0	0	0	0	7	0	0	2	0	0	0	0	0	0	6	0	0	0	0	0	5	0	2	0	0	0	0	0	0
Primula veris		Indicator		7	4	8	3	0	0	0	0	0	0	0	0	0	0	0	3	0	0	0	0	0	0	0	0	0	0	0	0	0	0	0	0	0	0	0	0	0	0	0	0	0	0	0	0	1	0
Prunus padus				5	8	7	6	0	3	6	0	1	4	2	0	0	6	5	5	0	1	6	2	5	4	6	4	5	0	5	4	5	0	0	5	0	0	0	5	3	4	2	4	3	3	0	4	6	6
Prunus sp.			Indifferent	-	-	-	-	0	0	1	1	0	0	1	0	0	0	0	0	0	0	0	0	0	0	7	0	0	0	0	0	0	0	0	0	0	0	0	0	0	0	0	0	0	0	0	0	0	0
Pteridium aquilinum				6	5	3	3	0	0	0	5	2	0	0	0	6	0	0	0	0	0	0	0	0	3	0	1	6	0	0	0	0	0	0	5	8	0	0	0	0	0	0	0	0	0	0	3	5	0
Pyrola media	NT	Common		4	4	5	2	0	0	0	0	0	0	0	0	0	0	0	0	0	0	0	0	0	0	0	0	0	0	0	0	0	0	0	0	0	0	0	0	0	0	0	0	0	0	0	0	0	0
Pyrola minor		Common		6	5	3	2	0	0	0	0	0	0	0	0	0	0	0	0	0	0	0	0	1	0	0	0	0	0	0	0	0	0	0	1	0	0	0	0	1	0	0	0	0	0	0	0	0	0
Quercus robur				7	-	-	-	0	0	0	6	1	5	0	0	4	0	2	0	0	0	0	0	4	1	0	0	0	0	2	0	2	3	0	0	3	0	0	0	3	0	2	0	0	0	5	0	6	1
Ranunculus acris		Common		7	6	-	-	0	0	2	0	0	0	0	0	1	0	0	0	2	0	0	0	2	0	2	0	2	0	0	0	3	2	0	1	1	0	2	0	2	0	0	0	0	0	0	0	0	2
Ranunculus auricomus -ryhm�		Common		5	-	7	-	0	0	3	2	0	0	0	3	2	1	0	0	1	3	1	0	0	1	2	0	4	4	0	0	2	2	0	3	0	0	2	0	0	0	1	0	0	0	0	0	0	0
Ranunculus fallax -ryhm�		Common		-	-	-	-	0	0	0	0	0	0	0	0	2	0	0	0	0	0	0	0	0	0	0	0	0	0	0	0	0	0	0	1	0	0	0	0	0	0	0	0	0	0	0	0	0	0
Ranunculus flammula				7	9	3	2	0	0	0	0	0	0	0	0	0	0	0	0	0	0	0	0	0	0	0	0	0	0	0	0	0	0	0	0	0	0	0	0	0	0	0	0	0	0	0	0	0	0
Ranunculus polyanthemos		Indicator		6	4	-	2	0	0	0	1	0	0	0	0	0	0	0	0	0	0	0	0	6	1	0	1	0	0	0	0	4	3	0	0	1	0	2	5	2	2	3	0	0	0	0	0	5	0
Ranunculus repens		Common		6	7	-	7	0	0	7	0	0	0	0	3	5	1	3	3	5	6	3	3	3	2	3	1	0	3	1	2	5	1	2	1	1	0	3	1	3	5	0	4	0	3	0	5	3	4
Rhamnus cathartica				7	4	8	4	0	0	0	0	0	1	0	0	0	0	0	0	0	0	0	0	0	0	0	0	0	0	0	0	0	0	0	0	0	0	0	0	0	0	0	0	0	0	0	0	0	0
Rhinanthus minor		Common		7	5	6	4	0	0	0	2	0	0	0	0	0	0	0	0	0	0	0	0	0	0	0	0	0	0	0	0	0	0	0	0	0	0	0	0	0	0	2	0	0	0	0	0	0	0
Rhinanthus serotinus		Common		7	6	7	2	0	0	0	0	0	0	0	0	0	0	0	0	0	0	0	0	0	0	0	0	0	0	0	0	0	0	0	0	0	0	0	0	0	0	0	0	0	0	0	0	0	0
Ribes alpinum				5	-	8	7	0	3	3	0	0	0	4	0	3	5	3	0	0	0	0	0	4	3	0	3	1	0	0	0	3	2	2	3	0	0	0	0	0	0	0	0	0	0	0	0	2	0
Ribes nigrum				4	9	6	5	0	0	2	0	1	0	0	2	0	5	5	4	0	0	2	0	0	2	5	2	2	0	0	1	0	0	0	0	0	0	0	0	0	0	0	1	0	2	0	0	0	4
Ribes spicatum				4	8	7	7	0	0	2	2	0	3	0	0	2	4	4	6	0	1	0	0	0	0	4	0	0	0	0	2	0	0	0	0	0	0	0	0	0	0	0	0	0	0	0	0	0	0
Ribes uva-crispa			Indifferent	4	-	-	6	0	0	0	0	0	0	0	0	0	0	0	0	0	0	0	0	0	0	4	0	0	0	0	1	0	0	0	0	0	0	0	0	0	0	0	0	0	0	0	0	0	0
Rodgersia x aesculifolia			Indifferent	-	-	-	-	0	0	0	0	0	0	0	0	0	0	0	0	0	0	0	0	0	0	0	0	0	0	0	0	0	0	0	0	0	0	0	0	0	0	0	0	0	0	0	0	0	0
Rorippa palustris		Common		7	8	-	8	0	0	0	0	0	0	0	0	0	0	0	0	0	0	0	0	0	0	0	0	0	0	0	0	0	0	0	0	0	0	0	0	0	0	0	0	0	0	0	0	0	0
Rosa dumalis		Indicator		8	4	-	-	0	0	3	0	0	0	0	0	0	0	0	0	0	0	4	2	0	2	0	0	0	0	0	0	0	0	0	0	0	0	0	0	0	0	2	0	4	3	0	3	0	0
Rosa glauca			Indifferent	8	4	7	2	0	0	0	0	0	0	0	0	0	2	0	0	0	0	0	0	0	0	0	0	0	0	0	0	0	1	0	0	0	0	0	0	0	0	0	0	0	0	0	0	0	0
Rosa rugosa			Invasive	-	-	-	-	0	0	0	0	0	0	0	3	0	0	0	5	0	0	0	0	0	0	0	0	0	0	0	0	0	0	0	0	0	0	0	0	0	0	0	0	0	0	0	0	0	0
Rosa sp.				-	-	-	-	0	0	0	0	0	0	0	0	0	0	0	0	0	0	4	0	5	0	0	0	0	0	0	0	0	0	0	0	0	0	0	0	0	0	0	0	0	0	0	0	0	0
Rosa villosa ssp. mollis		Indicator		6	3	8	2	0	0	0	0	0	0	0	0	0	0	0	0	0	0	0	0	0	0	0	0	0	0	0	0	0	0	0	0	0	0	0	7	0	0	0	0	0	0	0	0	3	0
Rubus arcticus		Indicator		-	-	-	-	0	0	0	0	0	0	0	0	0	0	3	0	0	0	0	0	0	0	0	0	0	0	0	0	0	0	0	0	0	0	0	0	0	0	0	0	0	0	0	0	0	0
Rubus idaeus				7	-	-	6	0	2	3	4	0	6	4	0	4	7	6	0	3	1	2	7	5	3	5	6	3	4	4	7	6	7	6	0	4	0	0	5	2	4	3	4	0	4	2	6	5	3
Rubus odorata			Indifferent	-	-	-	-	0	0	0	0	0	0	0	0	4	0	0	5	0	0	0	0	0	0	0	0	0	0	0	0	0	0	0	0	0	0	0	0	0	0	0	0	0	0	0	0	0	0
Rubus saxatilis		Common		7	6	7	4	0	2	2	1	0	0	0	0	4	3	0	0	0	0	0	0	0	0	0	0	1	0	0	0	2	4	5	0	4	0	0	0	0	1	0	0	0	0	0	0	5	0
Rumex acetosa		Common		8	-	-	6	0	0	2	2	0	3	1	0	1	0	0	3	3	3	0	3	0	2	3	2	3	1	0	0	0	3	1	1	1	0	0	2	2	0	4	0	7	4	0	0	0	0
Rumex acetosella		Common		8	3	2	2	3	1	0	4	2	6	4	0	3	0	0	2	0	0	0	3	0	0	0	0	0	0	0	0	0	1	1	0	0	3	0	0	0	0	3	1	4	1	3	0	0	0
Rumex aquaticus				7	8	7	8	0	0	0	0	0	0	0	0	0	0	0	0	0	0	5	0	0	0	0	0	0	0	0	0	0	0	0	0	0	0	0	0	0	0	0	0	0	0	0	0	0	0
Rumex sp.				-	-	-	-	0	0	3	0	0	0	0	1	2	1	0	0	3	0	0	0	0	0	2	1	0	2	0	2	0	0	1	1	0	0	1	0	0	3	0	0	0	0	0	0	0	0
Rumex obtusifolius			Indifferent	7	6	-	9	0	0	0	0	0	0	0	0	0	0	0	0	0	0	0	0	0	0	0	0	0	0	0	0	0	0	0	0	0	0	0	0	0	0	0	0	0	1	0	0	0	0
Sagina procumbens		Common		7	5	7	6	0	0	0	0	0	0	0	0	0	0	0	0	0	0	0	0	0	0	0	0	0	0	0	0	0	0	0	0	0	0	0	0	0	0	0	0	0	1	0	0	0	0
Salix alba var. sericea			Indifferent	-	-	-	-	0	0	0	0	0	0	0	0	0	0	0	0	0	0	5	0	0	0	0	0	0	0	0	0	0	0	0	0	0	0	0	0	0	0	0	0	0	0	0	0	0	0
Salix aurita				7	8	4	3	0	0	3	0	0	0	0	0	0	0	4	0	0	0	0	0	0	0	0	0	4	0	0	0	0	0	0	4	0	2	0	0	2	0	0	0	0	0	0	3	0	0
Salix caprea				7	6	7	7	0	0	5	0	0	0	1	2	4	2	4	2	4	0	7	5	4	4	4	3	4	0	5	7	3	2	4	6	2	2	0	3	5	6	2	8	0	4	0	6	5	6
Salix cinerea				7	9	5	4	0	0	0	0	0	0	0	0	0	0	0	0	0	0	0	0	0	0	3	0	0	0	0	0	0	0	0	2	0	0	0	0	0	4	0	0	0	2	0	0	0	7
Salix fragilis 'Bullata'			Indifferent	-	-	-	-	0	0	0	0	0	0	0	2	0	0	0	0	0	0	0	0	0	0	0	0	0	0	0	0	0	0	0	0	0	0	0	0	0	0	0	0	0	0	0	0	0	0
Salix pentandra				7	8	6	4	0	0	0	0	0	0	0	2	0	0	0	0	0	0	6	0	0	0	0	0	0	0	0	0	0	0	0	0	0	0	0	0	0	0	0	0	0	0	0	0	0	0
Salix phylicifolia				7	8	5	4	0	0	0	0	0	0	0	9	3	0	2	2	4	0	0	0	0	0	0	0	8	0	0	0	0	0	0	7	2	0	0	0	5	5	0	0	0	0	0	2	0	7
Salix rosmarinifolia				8	8	5	2	0	1	6	0	0	0	0	0	0	0	0	0	0	0	0	0	0	0	0	2	4	0	0	0	0	0	0	2	0	0	0	0	0	0	0	0	0	0	0	0	0	0
Sambucus racemosa			Invasive	6	5	5	8	1	0	5	3	0	5	0	0	5	5	6	4	0	0	0	5	5	1	0	7	0	0	0	2	5	6	3	0	3	0	0	0	0	0	0	0	2	0	0	0	0	0
Scilla x siberica			Indifferent	-	-	-	-	0	0	0	0	0	3	0	3	0	0	0	2	0	0	0	0	0	0	0	1	0	0	0	0	0	0	0	0	0	0	0	0	0	0	0	0	0	0	0	0	0	0
Scirpus sylvaticus				6	8	4	4	0	0	0	0	0	0	0	0	0	0	0	0	0	0	0	0	0	0	0	0	0	0	0	0	0	0	0	6	0	0	5	0	0	0	0	0	0	0	0	0	0	0
Scleranthus annuus		Common		6	5	2	5	1	0	0	0	0	0	0	0	0	0	0	0	0	0	0	0	0	0	0	0	0	0	0	0	0	0	0	0	0	0	0	0	0	0	0	0	3	1	0	0	0	0
Scrophularia nodosa		Common		4	6	6	7	0	0	0	0	0	0	0	0	0	0	2	0	0	0	0	0	0	0	0	4	5	0	0	0	0	0	1	0	0	0	0	0	0	0	0	0	0	0	0	0	0	0
Scutellaria galericulata				7	9	7	6	0	0	0	0	0	0	0	0	0	0	0	0	0	0	0	0	0	0	0	0	0	0	0	0	0	0	0	0	0	0	0	0	0	0	0	0	0	0	0	0	0	0
Secale cereale			Indifferent	8	5	7	7	0	0	0	0	0	0	0	0	0	0	0	0	0	0	0	0	0	0	0	0	0	0	0	0	0	0	0	0	0	0	0	0	0	0	0	0	0	0	0	0	0	0
Sedum acre		Common		8	2	-	1	0	0	0	0	0	3	1	0	0	0	0	0	0	0	0	3	0	0	0	0	0	0	0	0	0	0	0	0	0	0	0	1	0	0	4	0	5	0	0	0	0	0
Senecio viscosus			Indifferent	8	3	-	4	0	0	0	0	0	0	1	0	0	0	0	0	0	0	0	0	0	0	0	0	0	0	0	2	0	0	0	0	0	0	0	0	0	3	0	2	0	1	0	0	0	0
Silene nutans		Indicator		7	3	7	3	0	0	0	0	0	2	0	0	0	0	0	0	0	0	0	0	1	0	0	1	0	0	0	0	0	3	2	0	0	0	1	1	0	0	0	0	5	0	0	0	3	0
Silene rupestris				9	3	3	1	1	0	0	0	0	0	0	0	0	0	0	0	0	0	0	0	0	0	0	0	0	0	0	0	0	0	0	0	0	0	0	0	0	0	0	0	0	0	0	0	0	0
Silene vulgaris		Common		8	4	7	4	0	0	0	0	0	0	0	0	0	0	0	0	0	0	0	1	0	0	0	0	0	0	0	0	0	0	0	0	0	0	0	0	0	0	0	0	0	0	0	0	0	0
Solanum dulcamara				7	8	-	8	0	0	0	0	0	0	0	0	0	0	1	0	0	0	1	0	1	0	0	0	0	0	0	0	1	0	1	1	1	0	2	0	0	0	0	0	0	3	0	0	0	0
Solidago canadensis			Invasive	8	-	-	6	0	0	0	0	0	0	0	5	0	0	0	0	0	0	0	0	0	0	0	0	0	0	0	0	0	0	0	0	0	0	0	0	0	0	0	0	0	0	0	0	0	0
Solidago virgaurea		Common		5	5	-	4	0	0	0	2	1	0	0	0	2	3	0	0	4	0	3	4	5	0	0	0	0	0	0	0	0	0	0	0	2	0	0	2	3	0	1	2	0	0	0	3	2	1
Sonchus sp.				7	6	7	7	0	0	0	0	0	0	0	0	0	0	0	0	0	0	0	1	0	1	2	0	0	0	0	0	0	0	0	0	0	0	0	0	1	0	0	0	0	1	0	4	0	0
Sorbaria sorbifolia			Invasive	-	-	-	-	0	0	0	0	0	0	0	0	1	0	5	1	1	0	0	0	0	0	0	0	0	0	0	0	0	0	0	0	0	0	0	0	0	0	0	0	0	0	0	0	0	0
Sorbus aucuparia				6	-	4	-	4	7	5	6	0	7	8	0	4	6	6	3	0	0	0	3	7	4	3	4	4	0	4	0	5	7	4	6	3	4	0	3	4	4	2	0	3	0	5	5	5	3
Sorbus hybrida			Indifferent	-	-	-	-	0	0	0	1	0	0	0	0	0	0	0	0	0	0	0	0	0	0	0	0	0	0	0	0	0	0	1	0	0	1	0	0	0	0	0	0	2	0	0	0	0	0
Sorbus intermedia			Indifferent	6	-	-	-	0	0	0	0	0	0	0	0	0	0	0	0	0	0	0	0	0	0	0	0	0	0	0	0	0	0	0	0	0	0	0	0	0	0	0	0	0	0	0	0	0	0
Sparganium emersum				7	10	6	7	0	0	0	0	0	0	0	0	0	0	0	0	1	0	0	0	0	0	0	0	0	0	0	0	0	0	0	0	0	0	0	0	0	0	0	0	0	0	0	0	0	0
Sparganium glomeratum				-	-	-	-	0	0	0	0	0	0	0	0	0	0	1	0	0	0	0	0	0	0	0	0	0	0	0	0	0	0	0	0	0	0	0	0	0	0	0	0	0	0	0	0	0	0
Sparganium sp.				-	-	-	-	0	0	0	0	0	0	0	0	0	0	0	0	0	0	0	0	0	1	0	0	0	0	0	0	0	0	0	0	0	0	0	0	0	0	0	4	0	0	0	0	0	2
Spergula morisonii				9	3	-	2	1	0	0	0	0	0	0	0	0	0	0	0	0	0	0	0	0	0	0	0	0	0	0	0	0	0	0	0	0	0	0	0	0	0	0	0	0	0	0	0	0	0
Spergularia rubra		Common		7	5	3	4	0	0	0	0	0	0	0	0	0	0	0	0	0	0	0	0	0	0	0	0	0	0	0	0	0	0	0	0	0	0	0	0	0	0	0	0	0	0	0	0	0	0
Spiraea x chamaedryfolia			Indifferent	-	-	-	-	0	0	0	0	0	0	0	0	0	0	0	0	3	0	0	0	0	0	0	0	0	0	0	0	0	0	0	0	0	0	0	0	0	0	0	0	0	0	0	0	0	0
Spiraea x cinerea 'Grefsheim'			Indifferent	-	-	-	-	0	0	0	0	0	0	0	0	2	0	0	0	0	0	0	0	0	0	0	0	0	0	0	0	0	0	0	0	0	0	0	0	0	0	0	0	0	0	0	0	0	0
Spiraea x salicifolia -ryhm�			Indifferent	-	-	-	-	0	0	0	0	0	0	0	0	0	0	0	0	2	0	0	0	0	0	0	0	0	0	0	0	0	0	0	0	0	0	0	0	0	0	0	0	0	0	0	0	0	0
Stellaria graminea		Common		6	5	4	3	0	0	0	1	0	0	0	2	0	0	0	0	0	5	0	5	0	1	0	1	0	0	0	0	0	2	1	0	0	0	2	5	1	0	3	1	5	1	2	0	2	2
Stellaria longifolia				4	7	2	2	0	0	0	0	0	0	0	0	0	3	1	0	0	0	0	0	0	0	0	0	0	0	0	0	0	0	0	0	1	0	0	0	0	0	0	0	0	0	0	0	0	0
Stellaria media				6	-	7	8	0	0	0	0	0	0	0	0	0	2	2	0	0	0	0	0	0	0	0	0	0	0	0	0	0	0	1	0	0	0	0	0	0	0	0	0	0	0	0	0	0	0
Stellaria sp.				-	-	-	-	0	0	0	0	0	2	0	0	0	0	0	0	1	0	0	0	0	0	0	0	0	0	0	0	0	0	0	0	0	0	0	0	0	0	0	0	0	0	0	0	0	0
Succisa pratensis		Indicator		7	7	-	2	0	0	0	1	0	0	0	0	0	0	0	0	0	0	0	0	0	0	0	0	0	0	0	0	0	2	0	0	0	0	0	0	0	0	0	0	0	0	0	0	0	0
Symphoricarpos albus			Indifferent	-	-	-	-	0	0	0	0	0	0	0	0	0	0	0	0	0	0	0	0	0	0	0	0	0	0	0	0	0	0	0	0	0	0	0	0	0	0	0	0	0	0	0	0	0	0
Symphytum officinale			Invasive	7	7	-	8	0	0	0	0	0	0	0	0	0	0	0	0	0	0	5	0	0	0	0	0	0	2	0	0	2	0	0	0	0	0	0	0	0	0	0	0	0	0	0	0	0	0
Symphytum x uplandicum			Invasive	-	-	-	-	0	0	0	0	0	0	0	0	0	6	0	0	0	0	0	0	0	0	0	0	0	0	0	0	0	0	0	0	0	0	0	0	0	0	0	0	0	4	0	0	0	0
Syringa x josikaea			Indifferent	-	-	-	-	0	0	0	0	0	0	0	0	0	0	0	0	0	0	0	0	0	0	0	7	0	0	0	0	0	0	0	0	0	0	0	0	0	0	0	0	0	0	0	0	0	0
Syringa x vulgaris			Indifferent	6	5	6	5	0	0	0	0	0	0	0	0	0	0	0	0	0	0	0	0	0	0	0	0	0	0	0	0	5	0	0	0	0	0	0	0	0	0	0	0	0	0	0	0	0	0
Tanacetum vulgare				8	5	8	5	0	0	0	0	2	0	0	0	0	0	0	6	3	0	5	0	5	0	0	1	0	0	0	2	0	0	0	0	0	0	3	3	0	0	0	0	2	3	0	0	0	0
Taraxacum sp.				7	5	-	7	0	1	1	1	1	0	1	3	0	0	0	2	4	4	1	3	4	3	3	1	0	0	1	2	3	0	0	3	0	0	2	2	2	4	0	4	1	4	0	4	4	3
Thlaspi arvense				6	5	7	6	0	0	0	0	0	0	0	0	0	0	0	0	0	0	1	0	0	0	0	0	0	0	0	0	0	0	1	0	0	0	3	0	0	0	0	0	0	2	0	0	0	0
Thlaspi caerulescens			Indifferent	8	5	6	1	0	0	0	0	0	3	0	0	0	0	0	0	0	0	0	0	0	0	0	0	0	0	0	0	0	0	0	0	0	0	0	0	0	0	0	0	0	1	0	0	0	0
Tilia cordata				5	5	-	5	0	0	3	0	0	0	0	0	0	0	0	0	0	0	0	0	0	0	0	0	0	0	0	0	0	0	0	0	0	0	0	0	0	0	0	0	0	0	0	0	0	0
Tragopogon pratensis		Common		7	4	7	6	0	0	0	0	0	0	0	0	0	0	0	3	4	0	0	3	4	0	0	0	0	0	0	1	0	0	0	0	0	0	0	2	0	0	0	1	0	1	0	0	3	0
Trientalis europaea		Common		5	-	3	2	0	0	0	0	0	0	0	0	1	4	4	1	0	0	0	0	0	0	0	0	0	0	0	0	0	0	0	0	3	3	0	0	3	0	0	0	0	0	1	0	0	0
Trifolium hybridum				7	6	7	5	0	0	0	0	0	0	0	0	0	0	0	0	0	0	2	0	3	0	2	0	0	0	0	0	0	0	0	0	0	0	0	0	0	0	0	0	0	0	0	0	0	3
Trifolium medium		Common		7	4	6	3	0	0	0	4	0	5	0	0	0	0	0	4	6	0	0	4	5	3	3	4	2	4	0	0	2	4	0	0	2	0	1	4	3	3	5	0	2	0	0	4	4	4
Trifolium pratense		Common		7	5	-	-	0	0	0	5	0	0	0	0	1	0	0	4	0	0	0	4	2	3	0	0	0	0	0	1	0	2	0	0	1	0	1	4	1	0	2	0	4	0	0	0	0	0
Trifolium repens		Common		8	5	6	6	0	0	1	0	0	0	0	3	0	0	0	3	3	0	2	3	2	2	2	0	1	0	0	1	0	0	1	0	2	0	1	3	0	0	1	0	3	1	0	0	0	0
Tripleurospermum perforatum				7	-	6	6	0	0	0	0	0	0	0	0	0	0	0	0	0	2	2	0	0	0	0	0	0	0	1	0	0	0	1	0	1	0	1	0	0	0	2	1	0	2	0	3	0	0
Tussilago farfara				8	6	8	-	0	0	0	0	0	0	0	0	0	0	0	3	5	0	0	0	3	1	1	0	0	0	0	1	0	0	0	1	1	0	2	0	1	3	0	0	0	0	0	3	0	3
Typha latifolia				8	10	7	8	0	0	0	0	0	0	0	0	0	0	0	0	6	0	0	0	0	4	0	0	0	0	0	0	0	0	0	0	0	0	4	0	0	0	0	5	0	0	0	2	0	2
Ulmus glabra	VU			4	6	7	7	0	0	4	0	0	0	0	0	0	0	0	0	0	0	0	0	0	2	1	0	2	0	2	5	0	4	0	0	1	0	0	0	0	0	0	0	3	2	0	0	0	0
Urtica dioica				-	6	7	9	0	0	3	0	0	0	0	4	0	4	5	5	5	8	4	4	0	2	3	4	1	4	4	4	3	1	2	2	0	0	5	3	0	2	3	0	0	3	0	4	0	6
Vaccinium myrtillus				5	-	2	3	3	0	4	3	5	5	5	0	4	3	3	0	0	0	0	0	0	3	1	2	0	0	0	0	2	4	5	1	2	4	0	0	6	0	0	0	2	0	4	0	0	0
Vaccinium oxycoccos				7	9	-	1	0	0	0	0	0	0	0	0	0	0	0	0	0	0	0	0	0	0	0	0	0	0	0	0	0	0	0	0	0	0	0	0	0	0	0	0	0	0	0	0	0	0
Vaccinium uliginosum				6	-	1	3	0	0	0	0	0	0	4	0	0	0	0	0	0	0	0	0	0	0	0	0	0	0	0	0	0	0	4	0	0	3	0	0	4	0	0	0	0	0	0	0	0	0
Vaccinium vitis-idaea				5	4	2	1	4	0	2	2	3	3	4	0	3	0	0	0	0	0	0	0	0	1	0	1	0	0	0	0	0	3	4	0	0	2	0	0	4	0	0	0	0	0	6	0	0	0
Waldsteinia ternata			Indifferent	-	-	-	-	0	0	0	0	0	0	0	0	0	0	0	0	0	0	0	0	0	0	0	0	0	0	0	0	0	0	0	0	0	0	0	0	0	0	0	0	0	0	0	0	0	0
Valeriana officinalis		Common		7	8	7	5	0	0	0	0	0	0	0	0	0	2	0	0	0	0	0	0	0	0	0	0	0	0	0	0	0	0	0	0	1	0	2	0	0	0	0	0	0	0	0	0	0	0
Valeriana sambucina		Common		7	8	6	5	0	0	0	0	0	0	0	0	0	0	0	0	0	0	0	0	0	0	0	1	0	0	0	0	0	0	0	0	0	0	1	0	0	0	0	0	0	0	0	0	0	0
Verbascum nigrum		Indicator		7	5	7	7	0	0	0	0	0	0	0	0	0	0	0	0	0	0	0	0	0	0	0	0	0	0	0	0	3	0	0	0	0	0	0	0	0	0	0	0	0	0	0	0	0	0
Verbascum thapsus		Indicator		8	4	7	7	0	0	0	0	0	0	0	0	0	0	0	0	0	0	0	0	2	0	0	2	0	0	0	0	0	0	0	0	0	0	0	0	0	0	0	0	0	0	0	0	0	0
Veronica arvensis		Common		7	-	6	-	0	0	0	0	0	0	0	0	0	0	0	0	0	0	0	0	0	0	0	0	0	0	0	0	0	0	0	0	0	0	0	0	0	0	0	0	2	0	0	0	0	0
Veronica chamaedrys		Common		6	5	-	-	0	0	3	5	0	5	0	2	0	0	0	3	0	2	0	3	2	2	1	2	1	3	0	0	2	4	2	3	2	0	3	4	0	0	3	0	2	0	0	0	3	3
Veronica officinalis		Common		6	4	3	4	0	1	1	2	2	3	1	0	2	0	0	0	0	0	0	0	2	0	0	1	0	0	0	0	0	0	2	0	0	0	0	0	0	0	2	0	0	0	0	0	2	0
Veronica scutellata				8	9	3	3	0	0	0	0	0	0	0	0	0	0	0	0	0	0	0	0	0	0	0	0	0	0	0	0	0	0	0	0	0	0	0	0	0	0	0	0	0	0	0	0	0	0
Veronica serpyllifolia		Common		-	5	5	5	0	0	0	0	0	0	0	0	0	0	0	2	0	0	0	0	0	0	0	0	1	0	1	0	0	0	1	0	0	0	0	0	0	0	2	0	0	0	0	0	0	0
Viburnum lantana			Indifferent	7	4	8	4	0	0	2	0	0	0	0	0	0	0	0	0	0	0	0	0	0	0	0	0	0	0	0	0	0	0	0	0	0	0	0	0	0	0	0	0	0	0	0	0	0	0
Viburnum opulus				6	-	7	6	0	0	4	0	0	0	0	0	0	4	3	0	0	0	0	0	0	0	0	0	5	0	0	0	0	0	0	2	2	0	0	0	0	0	0	0	0	0	0	0	0	0
Vicia cracca		Common		7	6	-	-	0	0	0	0	0	3	0	0	0	0	0	4	2	0	2	3	1	1	1	2	1	0	0	0	0	1	1	0	1	0	1	1	1	0	2	0	2	3	0	0	0	2
Vicia hirsuta		Common		7	4	-	4	0	0	0	0	0	0	0	0	0	0	0	0	0	0	0	0	0	0	0	0	0	0	0	0	0	0	0	0	0	0	0	0	0	0	0	0	0	0	0	0	0	0
Vicia sepium		Common		-	5	6	5	0	0	0	0	0	0	0	4	0	0	0	2	3	0	1	0	0	0	0	3	0	3	0	0	0	0	0	2	0	0	1	0	0	0	0	0	0	0	0	0	0	1
Vicia tetrasperma		Indicator		6	5	5	5	0	0	0	0	0	0	0	0	0	0	0	2	1	0	0	0	0	0	0	0	0	0	1	0	0	0	0	0	0	0	0	1	0	0	1	0	0	1	0	0	0	0
Vinca minor			Indifferent	4	5	7	6	0	0	0	0	0	0	0	0	0	0	0	0	0	0	0	0	0	0	0	0	0	0	0	0	0	0	0	0	0	0	0	0	0	0	0	0	0	0	0	0	0	0
Vincetoxicum hirundinaria		Indicator		6	3	7	3	0	0	0	0	0	0	0	0	0	0	0	0	0	0	0	0	0	0	0	0	0	0	0	0	0	0	0	0	0	0	0	0	0	0	0	0	0	0	0	0	4	0
Viola arvensis		Common		6	-	-	-	1	0	0	0	0	0	0	0	0	0	0	2	0	1	0	0	0	0	0	0	0	0	0	0	0	1	1	0	0	0	0	0	0	0	2	0	0	0	1	0	0	0
Viola canina		Common		7	4	3	2	0	3	0	4	1	3	0	0	0	1	0	0	0	0	0	0	0	1	1	0	0	0	0	0	0	2	2	0	2	0	0	0	1	2	0	0	0	0	0	0	1	0
Viola palustris		Common		6	9	2	3	0	0	0	0	0	0	0	0	0	0	3	0	0	2	0	0	0	1	0	0	0	0	0	0	0	0	0	0	0	0	0	0	0	4	0	1	0	0	0	0	0	0
Viola riviniana		Common		5	4	4	-	0	0	0	4	2	3	0	0	3	0	0	0	0	0	0	0	2	1	1	0	1	0	0	0	0	0	0	0	3	0	0	0	0	0	0	0	0	0	0	0	0	0
Viola sp.				-	-	-	-	0	0	0	0	0	0	0	0	0	0	0	0	0	0	0	0	0	0	0	0	0	0	0	0	0	0	0	1	0	0	0	0	0	0	0	0	0	0	0	0	0	0
Viola tricolor		Indicator		7	4	-	-	0	0	0	3	0	1	1	0	0	0	0	0	0	0	0	0	0	0	0	0	0	0	0	0	0	0	0	0	0	0	0	0	0	0	0	0	0	0	2	0	0	0
Viola x ruprechtianum				-	-	-	-	0	0	0	0	0	0	0	0	0	0	0	0	0	0	0	0	0	0	0	0	0	0	0	0	0	0	0	0	0	0	0	0	0	0	0	0	0	0	0	0	0	0
Viola x wittrockiana			Indifferent	-	-	-	-	0	0	0	0	0	0	0	0	0	0	0	0	0	0	0	0	0	0	0	0	0	0	0	0	0	0	1	0	0	0	0	0	0	0	0	0	0	0	0	0	0	0
Viscaria vulgaris		Indicator		7	3	4	2	0	1	0	0	3	5	5	0	0	0	0	0	0	0	0	2	3	0	0	0	0	0	0	0	0	5	3	0	0	0	0	4	0	0	5	0	4	0	2	0	2	0
Woodsia ilvensis				7	3	3	2	0	0	0	2	0	0	0	0	0	0	0	0	0	0	0	0	0	0	0	0	0	0	0	0	0	0	0	0	0	0	0	0	0	0	0	0	0	0	0	0	0	0
[truncated: 29 more columns]
