# Supplementary material for: Urban Power Line Corridors as Novel Habitats for Grassland and Alien Plant Species in South-Western Finland
Source: PLoS One. 2015 Nov 13;10(11):e0142236. doi: 10.1371/journal.pone.0142236 (PMC4643934; doi:10.1371/journal.pone.0142236)
Supplement: S2 Table — (CSV) [file pone.0142236.s002.csv]

					Plot:
Variable	Min	Max	Mean	Median	1	2	3	4	5	6	7	8	9	10	11	12	13	14	15	16	17	18	19	20	21	22	23	24	25	26	27	28	29	30	31	32	33	34	35	36	37	38	39	40	41	42	43	44	45
North coordinate (ETRS-TM35FIN)	6706866	6722916	-	-	6713365	6713296	6713338	6710585	6709572	6713390	6713179	6708067	6707974	6707311	6707164	6707075	6706866	6707454	6707885	6707828	6707777	6707442	6707353	6713431	6713203	6713131	6713029	6712107	6712901	6712894	6712874	6712740	6712583	6712585	6712529	6712356	6712597	6712577	6712307	6712384	6710040	6710927	6712357	6712315	6712334	6712248	6707262	6711903	6712111
East coordinate (ETRS-TM35FIN)	232851	247747	-	-	239493	239345	239431	243022	243267	239981	240463	243702	243579	242294	242134	242089	241985	242609	237450	237231	237149	237015	236908	239918	240368	241249	241035	240280	238380	238306	238172	237876	236868	237394	236674	235385	234950	233970	233560	233679	237904	236304	232851	232972	232919	233232	236760	233593	233516
Corridor age	8	46	27,8	-	46	46	46	21	21	46	46	25	25	25	25	25	25	25	17	17	17	17	17	46	46	21	46	24	46	46	46	46	46	46	46	46	46	46	46	46	46	46	37	37	37	37	17	33	33
Slope steepness	1	4	-	2	2	3	1	3	2	2	2	1	3	1	1	1	2	1	1	2	3	1	2	2	1	3	1	1	3	2	1	1	2	3	2	2	2	1	2	1	3	1	2	2	4	1	2	2	1
Slope direction	1	3	-	2	2	2	2	3	3	2	2	2	2	2	2	2	2	2	2	3	2	2	2	2	2	1	2	2	1	2	2	2	2	1	2	2	2	2	2	2	2	2	2	2	2	2	3	2	2
Corridor width	1	4	-	3	1	2	1	3	2	1	3	1	2	3	3	3	3	4	1	4	2	4	4	1	1	4	4	4	2	2	1	3	2	2	4	4	2	3	3	2	4	1	1	2	2	4	3	2	4
Time since clear-cut	1	3	-	2	1	1	1	1	1	1	1	1	1	1	1	1	1	3	2	2	2	2	2	1	1	3	3	3	1	1	1	1	1	1	1	2	2	2	2	2	2	2	2	2	2	2	2	2	2
Amount of debris	1	5	-	2	2	3	4	2	2	2	3	2	4	4	4	3	2	1	2	2	5	2	2	3	3	1	2	3	3	3	2	2	3	1	1	2	3	2	2	3	2	1	2	4	2	3	2	2	1
Shrub density	2	10	-	5	5	6	5	5	5	6	6	5	5	3	3	5	4	2	6	4	9	6	6	5	6	3	6	8	5	5	5	5	4	4	2	5	7	5	4	5	3	4	5	5	5	5	6	3	3
Light abundance	5,2	7	6,4	-	6,25	6,26	6,08	6,29	6,08	6,17	6,43	6,65	5,97	5,53	5,41	6,64	6,74	6,39	6,61	6,74	6,56	6,35	6,3	6,09	6,05	6,95	6,5	6,51	6,16	6,38	6,18	6,43	6,21	6,61	6,83	6,75	6,49	6,65	6,67	6,65	7	6,73	6,44	6,65	6,36	6,48	6,58	6,91	6,73
Soil moisture	4,26	6,98	5,6	-	4,41	4,96	5,79	4,74	4,7	4,62	4,26	6,24	5,31	5,7	6,58	5,62	6,15	6,15	6,2	4,74	5	6,01	5,78	5,28	6,26	6,09	5,59	5,48	5,75	5,33	4,87	6,58	5,62	5,43	6,12	5,1	5,6	6,71	4,72	6,71	4,5	5,67	4,9	6,49	4,73	6,98	5,27	4,78	5,66
Soil calcium	3,24	6,75	5,1	-	3,29	4,71	5,43	4,42	4,08	4,97	4,58	5,72	4,71	5,4	5,07	5,78	6,09	5,69	6	5,68	5,77	5,12	5,34	5,45	5,1	6,25	5,53	6,35	5,36	5,24	4,83	5,16	5,14	3,24	6,09	5,81	4,35	4,94	5	4,71	5,32	6,08	3,6	5,29	5,4	5,91	4,71	4,49	6,04
Soil productivity	2,72	6,53	4,7	-	3,18	4	5,4	3,52	3,53	4,09	3,51	5,25	4,56	5,3	5,02	5,41	5,84	5,96	5,89	5	5,45	4,65	5,35	5,02	4,51	5,88	5,76	6,33	4,66	4,37	4,6	4,62	4,77	2,72	5,74	4,76	4,16	4,7	4,18	4,91	4,26	5,9	3	5,25	4,18	5,57	4,41	4,62	5,6
Autocovariate_commongrass	95	1557	1054,690141	1026	1498	1457	1485	1080	985	1499	1550	856	848	991	1071	1084	1052	946	1035	995	1019	948	975	1534	1547	1522	1557	1512	1450	1315	1220	1241	1048	1142	982	909	834	772	747	769	1214	980	488	616	567	695	961	757	766
Autocovariate_indicatorgrass	9	224	160,1690141	167	224	218	222	137	127	214	214	116	116	146	166	171	169	137	179	169	179	176	181	222	224	218	221	223	223	204	190	205	185	195	180	160	149	138	127	139	187	178	73	95	78	119	178	134	137
Autocovariate_indifferentalien	7	210	137,4366197	149	188	187	184	159	157	203	206	126	136	157	161	153	155	152	129	127	125	106	107	203	207	208	210	204	186	170	139	139	111	113	108	98	82	66	68	67	147	102	40	49	49	62	107	67	67
Autocovariate_invasivealien	7	208	138,4225352	145	195	193	194	145	137	204	208	118	122	147	155	156	155	139	147	144	141	127	128	204	204	200	206	202	187	176	154	158	141	145	127	114	99	85	85	85	167	130	46	60	57	77	126	85	84
Cover of surrounding urban fabric	0	95,24	17,9	-	15	15	66,67	10,53	19,05	84,21	0	94,74	31,58	19,05	10,53	40	63,16	0	95,24	0	0	0	0	78,95	57,89	0	0	33,33	62,5	52,63	25	0	0	31,58	0	0	0	15,79	22,22	0	66,67	0	0	0	0	4,76	0	22,22	0
Cover of surrounding artificial surfaces	0	100	26,9	-	15	25	94,44	10,53	19,05	84,21	0	94,74	31,58	19,05	10,53	40	89,47	0	95,24	71,43	15,79	0	0	78,95	57,89	0	0	94,44	62,5	52,63	25	0	0	31,58	19,05	5	0	21,05	22,22	10,53	66,67	100	0	30	26,32	4,76	0	50	21,05
Cover of surrounding agricultural areas	0	95,24	10,8	-	0	5	0	0	0	0	10,53	0	0	0	0	0	0	61,9	0	19,05	21,05	0	0	0	0	14,29	85	0	0	0	0	0	44,44	0	42,86	35	10,53	15,79	16,67	21,05	0	0	0	30	0	0	0	0	47,37
Cover of surrounding forests	0	76,19	37,2	-	60	45	5,56	57,89	28,57	5,26	57,89	5,26	36,84	52,38	52,63	35	0	38,1	4,76	4,76	36,84	68,42	66,67	10,53	26,32	23,81	10	5,56	18,75	21,05	50	61,11	38,89	31,58	28,57	35	63,16	42,11	33,33	47,37	22,22	0	63,16	25	52,63	47,62	61,11	16,67	21,05
History: Bedrock	0	1	-	0	1	0	1	0	0	1	0	0	0	0	0	0	0	0	0	0	0	0	0	0	0	0	0	0	0	0	0	0	0	1	0	0	0	0	0	0	1	0	0	0	0	0	0	0	0
History: Pasture	0	1	-	0	0	0	0	1	0	0	1	1	0	0	0	0	0	0	0	1	0	1	0	1	0	0	0	0	1	1	1	0	0	0	0	0	1	0	1	0	0	0	0	0	0	0	1	0	0
History: Grassland	0	1	-	0	0	0	0	0	0	0	0	0	0	0	0	0	0	1	1	0	0	0	0	0	0	1	0	0	0	0	0	0	0	0	0	0	0	1	0	0	0	1	0	0	0	0	0	0	0
History: Cultivated field	0	1	-	0	0	1	0	0	0	0	0	0	0	0	0	0	0	0	0	0	1	0	1	0	1	0	1	1	0	0	0	1	1	0	1	1	0	0	0	1	0	0	0	1	0	1	0	0	1
History: Forest	0	1	-	0	0	0	0	0	1	0	0	0	1	1	1	0	0	0	0	0	0	0	0	0	0	0	0	0	0	0	0	0	0	0	0	0	0	0	0	0	0	0	1	0	1	0	0	1	0
Number of species	26	92	61,5	62	26	33	70	71	41	73	50	77	75	53	64	82	76	36	59	63	68	88	70	86	69	45	36	53	69	92	82	62	82	26	62	59	68	55	76	57	67	77	37	57	66	68	64	61	49
Number of common grassland species	7	46	25,8	26	9	15	22	34	20	28	18	23	31	16	14	30	27	17	17	33	28	40	31	29	27	18	11	15	25	43	32	24	39	10	24	33	35	18	43	21	34	26	17	18	33	25	31	33	24
Number of grassland indicator species	0	12	2,9	2	0	2	2	8	2	9	8	1	1	1	2	3	1	0	1	8	5	2	1	6	2	2	1	0	7	11	7	1	3	1	2	7	4	1	12	0	12	4	3	1	9	0	3	5	2
Number of indifferent alien species	0	15	2,3	1	0	0	4	5	0	5	5	15	5	1	1	11	6	0	3	0	1	1	2	7	3	1	1	4	1	2	4	3	1	2	1	0	1	2	0	1	3	7	1	1	0	1	1	1	1
Number of invasive alien species	0	7	2,3	2	2	1	3	3	1	2	1	7	3	3	3	6	5	0	6	3	3	4	4	5	5	6	3	4	3	3	4	1	2	1	5	1	2	1	1	1	4	2	0	1	0	1	2	1	2
[truncated: 26 more columns]
