# Supplementary material for: Urban Power Line Corridors as Novel Habitats for Grassland and Alien Plant Species in South-Western Finland
Source: PLoS One. 2015 Nov 13;10(11):e0142236. doi: 10.1371/journal.pone.0142236 (PMC4643934; doi:10.1371/journal.pone.0142236)
Supplement: S3 Table — (CSV) [file pone.0142236.s003.csv]

Pearson correlation coefficients between the environmental variables used in the generalized linear models.
For variable explanations, see Material and Methods Table 1
Model: Indifferent alien species
	Number of Indifferent alien sp	Age	SlopeS	SlopeD	Width	Time	AmountD	DensitySB	Elight	Emoisture	Ereaction	Enitrogen	CORINEUrb	CORINEAgr	CORINEFor	HistB	HistNF	HistGr	HistCF	HistF	HistS	autocov
Number of Indifferent alien sp	1
Age	0.05	1
SlopeS	-0.04	-0.02	1
SlopeD	0.07	-0.15	-0.16	1
Width	-0.25	-0.34	-0.1	0.02	1
Time	-0.31	-0.54	-0.11	0.03	0.55	1
AmountD	-0.08	-0.17	-0.05	0.08	-0.17	-0.02	1
DensitySB	-0.1	-0.19	-0.17	0.26	-0.1	0.3	0.55	1
Elight	0.15	0.07	0.11	-0.08	0.25	0.11	-0.51	-0.39	1
Emoisture	-0.07	-0.25	-0.43	-0.2	0.29	0.32	0.2	0.06	-0.05	1
Ereaction	0.14	0.06	-0.15	0	0.32	0.13	-0.01	-0.07	0.2	0.25	1
Enitrogen	0.19	-0.05	-0.29	0.03	0.29	0.21	0.07	-0.01	0.09	0.38	0.89	1
CORINEUrb	0.53	0.26	-0.08	-0.04	-0.44	-0.42	0	-0.04	0.01	-0.11	0.13	0.09	1
CORINEAgr	-0.29	0.1	0.01	-0.16	0.34	0.29	-0.14	-0.18	0.19	0.11	0.39	0.4	-0.34	1
CORINEFor	-0.22	-0.21	0.12	0	0.06	0.05	0.21	0.21	-0.32	0.04	-0.49	-0.44	-0.56	-0.23	1
HistB	0.05	0.35	0.12	-0.11	-0.23	-0.22	-0.09	-0.07	0.01	-0.29	-0.22	-0.25	0.38	-0.15	-0.16	1
HistNF	0.2	0.18	0.09	0.17	-0.19	-0.31	-0.05	0.01	0.02	-0.31	-0.04	-0.17	0.16	-0.17	0.1	-0.14	1
HistGr	-0.06	-0.08	0.01	-0.18	0.1	0.32	-0.18	-0.14	0.16	0.31	0.42	0.43	-0.06	0.3	-0.22	-0.1	-0.18	1
HistCF	-0.21	0.18	-0.2	0.02	0.26	0.02	0.08	0.12	0.14	0.29	0.27	0.22	-0.25	0.29	-0.03	-0.17	-0.31	-0.22	1
HistF	-0.07	-0.46	0.08	0.02	-0.04	0.21	0.14	0.02	-0.31	-0.1	-0.46	-0.29	-0.14	-0.22	0.24	-0.18	-0.33	-0.24	-0.42	1
HistS	0.35	-0.03	-0.08	0.01	0.05	-0.18	0	-0.05	0.14	0.08	0.17	0.18	0.22	-0.09	-0.16	-0.05	-0.08	-0.06	-0.11	-0.11	1
autocov	0.18	0	0.01	-0.21	-0.09	-0.14	0.18	0.18	-0.36	-0.18	0.14	0.14	0.31	0.03	-0.13	0.17	0.06	0.02	-0.15	-0.04	0.06	1
Model: Invasive alien species
	Number of invasive alien sp	Age	SlopeS	SlopeD	Width	Time	AmountD	DensitySB	Elight	Emoisture	Ereaction	Enitrogen	CORINEUrb	CORINEAgr	CORINEFor	HistB	HistNF	HistGr	HistCF	HistF	HistS	autocov
Number of invasive alien sp	1
Age	0.09	1
SlopeS	-0.17	-0.02	1
SlopeD	-0.05	-0.15	-0.16	1
Width	-0.02	-0.34	-0.1	0.02	1
Time	-0.27	-0.54	-0.11	0.03	0.55	1
AmountD	-0.07	-0.17	-0.05	0.08	-0.17	-0.02	1
DensitySB	-0.03	-0.19	-0.17	0.26	-0.1	0.3	0.55	1
Elight	0.11	0.06	0.1	-0.07	0.25	0.11	-0.5	-0.39	1
Emoisture	0.06	-0.25	-0.42	-0.2	0.29	0.33	0.2	0.06	-0.06	1
Ereaction	0.49	0.06	-0.16	-0.02	0.31	0.14	-0.02	-0.08	0.19	0.27	1
Enitrogen	0.42	-0.06	-0.29	0.04	0.31	0.24	0.06	-0.01	0.1	0.4	0.9	1
CORINEUrb	0.55	0.26	-0.08	-0.04	-0.44	-0.42	0	-0.04	0	-0.12	0.14	0.07	1
CORINEAgr	-0.1	0.1	0.01	-0.16	0.34	0.29	-0.14	-0.18	0.18	0.12	0.38	0.41	-0.34	1
CORINEFor	-0.39	-0.21	0.12	0	0.06	0.05	0.21	0.21	-0.3	0.03	-0.49	-0.44	-0.56	-0.23	1
HistB	0.02	0.35	0.12	-0.11	-0.23	-0.22	-0.09	-0.07	0.02	-0.28	-0.22	-0.27	0.38	-0.15	-0.16	1
HistNF	0.16	0.18	0.09	0.17	-0.19	-0.31	-0.05	0.01	0	-0.31	-0.04	-0.18	0.16	-0.17	0.1	-0.14	1
HistGr	0.1	-0.08	0.01	-0.18	0.1	0.32	-0.18	-0.14	0.15	0.32	0.43	0.44	-0.06	0.3	-0.22	-0.1	-0.18	1
HistCF	0	0.18	-0.2	0.02	0.26	0.02	0.08	0.12	0.13	0.29	0.25	0.23	-0.25	0.29	-0.03	-0.17	-0.31	-0.22	1
HistF	-0.33	-0.46	0.08	0.02	-0.04	0.21	0.14	0.02	-0.3	-0.1	-0.44	-0.28	-0.14	-0.22	0.24	-0.18	-0.33	-0.24	-0.42	1
HistS	0.32	-0.03	-0.08	0.01	0.05	-0.18	0	-0.05	0.14	0.06	0.18	0.17	0.22	-0.09	-0.16	-0.05	-0.08	-0.06	-0.11	-0.11	1
autocov	0.4	0.2	-0.02	-0.22	-0.13	-0.23	0.12	0.16	-0.29	-0.21	0.19	0.15	0.36	0.04	-0.18	0.27	0.12	0.02	-0.09	-0.2	0.07	1
Model: Common grassland species
	Number of common grassland sp	Age	SlopeS	SlopeD	Width	Time	AmountD	DensitySB	Elight	Emoisture	Ereaction	Enitrogen	CORINEUrb	CORINEAgr	CORINEFor	HistB	HistNF	HistGr	HistCF	HistF	HistS	autocov
Number of common grassland sp	1
Age	-0.02	1
SlopeS	0.13	-0.02	1
SlopeD	0.25	-0.15	-0.16	1
Width	0.03	-0.34	-0.1	0.02	1
Time	-0.11	-0.54	-0.11	0.03	0.55	1
AmountD	-0.04	-0.17	-0.05	0.08	-0.17	-0.02	1
DensitySB	-0.11	-0.19	-0.17	0.26	-0.1	0.3	0.55	1
Elight	0.12	0.01	0.05	-0.09	0.28	0.18	-0.5	-0.41	1
Emoisture	-0.2	-0.24	-0.4	-0.17	0.25	0.28	0.2	0.04	0.1	1
Ereaction	0.17	0.05	-0.19	0.06	0.35	0.17	-0.03	-0.05	0.18	0.14	1
Enitrogen	0.05	-0.05	-0.25	0.07	0.28	0.2	0.06	-0.03	0.03	0.23	0.87	1
CORINEUrb	0.06	0.26	-0.08	-0.04	-0.44	-0.42	0	-0.04	-0.06	-0.15	0.15	0.07	1
CORINEAgr	-0.12	0.1	0.01	-0.16	0.34	0.29	-0.14	-0.18	0.18	0.08	0.33	0.4	-0.34	1
CORINEFor	-0.04	-0.21	0.12	0	0.06	0.05	0.21	0.21	-0.23	0.05	-0.49	-0.43	-0.56	-0.23	1
HistB	-0.16	0.35	0.12	-0.11	-0.23	-0.22	-0.09	-0.07	-0.03	-0.25	-0.17	-0.25	0.38	-0.15	-0.16	1
HistNF	0.36	0.18	0.09	0.17	-0.19	-0.31	-0.05	0.01	-0.03	-0.34	-0.06	-0.13	0.16	-0.17	0.1	-0.14	1
HistGr	-0.27	-0.08	0.01	-0.18	0.1	0.32	-0.18	-0.14	0.15	0.26	0.38	0.42	-0.06	0.3	-0.22	-0.1	-0.18	1
HistCF	0.01	0.18	-0.2	0.02	0.26	0.02	0.08	0.12	0.18	0.36	0.25	0.19	-0.25	0.29	-0.03	-0.17	-0.31	-0.22	1
HistF	-0.07	-0.46	0.08	0.02	-0.04	0.21	0.14	0.02	-0.27	-0.1	-0.43	-0.28	-0.14	-0.22	0.24	-0.18	-0.33	-0.24	-0.42	1
HistS	0.05	-0.03	-0.08	0.01	0.05	-0.18	0	-0.05	0.1	0.04	0.19	0.17	0.22	-0.09	-0.16	-0.05	-0.08	-0.06	-0.11	-0.11	1
autocov	-0.18	0.26	-0.01	-0.25	-0.14	-0.18	0.11	0.2	-0.28	-0.26	0.14	0.14	0.33	0.05	-0.16	0.29	0.12	0.03	-0.05	-0.24	0.01	1
Model: Indicator grassland species
	Number of indicator grassland sp	Age	SlopeS	SlopeD	Width	Time	AmountD	DensitySB	Elight	Emoisture	Ereaction	Enitrogen	CORINEUrb	CORINEAgr	CORINEFor	HistB	HistNF	HistGr	HistCF	HistF	HistS	autocov
Number of indicator grassland sp	1
Age	0.38	1
SlopeS	0.36	-0.02	1
SlopeD	0.13	-0.15	-0.16	1
Width	-0.17	-0.34	-0.1	0.02	1
Time	-0.28	-0.54	-0.11	0.03	0.55	1
AmountD	-0.1	-0.17	-0.05	0.08	-0.17	-0.02	1
DensitySB	-0.14	-0.19	-0.17	0.26	-0.1	0.3	0.55	1
Elight	0.13	0.04	0.1	-0.07	0.28	0.15	-0.5	-0.39	1
Emoisture	-0.53	-0.2	-0.39	-0.22	0.29	0.31	0.2	0.04	0	1
Ereaction	-0.04	0.03	-0.19	0.01	0.3	0.14	-0.01	-0.07	0.19	0.31	1
Enitrogen	-0.14	-0.01	-0.24	0.05	0.28	0.19	0.06	-0.03	0.12	0.33	0.94	1
CORINEUrb	0.24	0.26	-0.08	-0.04	-0.44	-0.42	0	-0.04	-0.03	-0.1	0.13	0.11	1
CORINEAgr	-0.15	0.1	0.01	-0.16	0.34	0.29	-0.14	-0.18	0.21	0.11	0.39	0.4	-0.34	1
CORINEFor	-0.13	-0.21	0.12	0	0.06	0.05	0.21	0.21	-0.3	0.02	-0.48	-0.46	-0.56	-0.23	1
HistB	0.17	0.35	0.12	-0.11	-0.23	-0.22	-0.09	-0.07	-0.01	-0.27	-0.25	-0.23	0.38	-0.15	-0.16	1
HistNF	0.52	0.18	0.09	0.17	-0.19	-0.31	-0.05	0.01	-0.02	-0.27	-0.06	-0.13	0.16	-0.17	0.1	-0.14	1
HistGr	-0.19	-0.08	0.01	-0.18	0.1	0.32	-0.18	-0.14	0.17	0.33	0.43	0.43	-0.06	0.3	-0.22	-0.1	-0.18	1
HistCF	-0.24	0.18	-0.2	0.02	0.26	0.02	0.08	0.12	0.15	0.28	0.28	0.2	-0.25	0.29	-0.03	-0.17	-0.31	-0.22	1
HistF	-0.16	-0.46	0.08	0.02	-0.04	0.21	0.14	0.02	-0.28	-0.14	-0.44	-0.31	-0.14	-0.22	0.24	-0.18	-0.33	-0.24	-0.42	1
HistS	-0.05	-0.03	-0.08	0.01	0.05	-0.18	0.00	-0.05	0.13	0.06	0.19	0.18	0.22	-0.09	-0.16	-0.05	-0.08	-0.06	-0.11	-0.11	1
autocov	0.11	0.39	-0.1	-0.23	-0.12	-0.22	0.07	0.19	-0.18	-0.13	0.26	0.27	0.3	0.07	-0.16	0.3	0.14	0.04	0.05	-0.38	0.04	1
